# Supplementary material for: Postoperative hypoparathyroidism after thyroid operation and exploration of permanent hypoparathyroidism evaluation
Source: Front Endocrinol (Lausanne). 2023 May 31;14:1182062. doi: 10.3389/fendo.2023.1182062 (PMC10286794; doi:10.3389/fendo.2023.1182062)
Supplement: Supplementary file 1 [file DataSheet_1.xlsx]

## Sheet: Sheet1
date	gender	age	pth	surgery group	reoperation	Recovery	ca	day1 ca	after operation ca	1-3 month after operation ca	1year after operation ca	3-5year after operation ca	treatment	Pathological group	Symptom Group	mg
2012-6-28 10:53:44	1	41Y0M0D0H0I	3.51	3	0	0	2.14	2.14			2.25	2.26	0	2	0
2012-6-28 10:53:44	2	30Y0M0D0H0I	1.20	3	0	0	2.03	2.03					0	2	0
2012-7-4 11:20:29	1	39Y0M0D0H0I	8.27	3	0	0	2.17	2.17					0	2	0
2012-7-9 11:18:51	1	62Y0M0D0H0I	10.67	3	0	0	2.24	2.24					0	2	0
2012-7-17 8:46:35	1	31Y0M0D0H0I	9.71	3	0	0	2						0	2	0
2012-11-8 14:51:48	2	45Y0M0D0H0I	6.01	3	0	0	2.02	2.02					0	2	0
2012-11-30 9:52:13	1	27Y0M0D0H0I	9.47	3	0	0	2.19	2.19				2.31	0	2	0
2013-2-28 15:34:05	2	52Y0M0D0H0I	13.68	3	0	0	2.18	2.18					0	2	0
2013-3-11 8:41:53	2	26Y0M0D0H0I	11.51	3	0	0	1.92	1.92					0	2	0
2013-3-22 16:08:05	2	48Y0M0D0H0I	5.34	3	0	0	1.94	1.94					0	2	0
2013-11-26 10:13:48	2	49Y0M0D0H0I	14.21	3	0	0	2.42					2.42	0	2	0
2015-5-27 10:11:15	1	61Y0M0D0H0I	14.91	1	0	0	1.99	1.99					0	1	0
2016-4-6 11:23:25	1	70Y0M0D0H0I	3.18	2	0	0	1.77	1.77					1	1	0
2012-7-2 9:55:06	1	57Y0M0D0H0I	14.73	4	0	0	1.98	1.98	1.99				1	2	0
2015-10-8 11:10:14	2	27Y0M0D0H0I	4.51	4	0	0	1.91				1.91		1	2	0
2012-8-10 12:38:18	2	39Y0M0D0H0I	12.36	4	0	0	1.59	1.59			1.96	1.82	1	2	0
2012-10-22 14:29:54	1	42Y0M0D0H0I	9.81	4	0	0	1.83	1.83					1	2	0
2012-6-21 10:46:13	1	64Y0M0D0H0I	12.44	2	0	0	2.18	2.18					1	1	0
2012-10-8 11:55:28	1	38Y0M0D0H0I	3.44	4	0	0	2.04	2.04			2.09	2.27	1	2	1
2012-9-18 9:29:39	2	17Y0M0D0H0I	2.17	4	0	0	1.73	1.73	1.52	1.86	1.75		1	2	0
2012-9-20 10:22:39	2	47Y0M0D0H0I	4.19	4	0	0	2.2	2.2					1	2	0
2012-10-26 10:01:52	1	26Y0M0D0H0I	1.20	4	0	0	2.49	2.49			2.24		1	2	0
2012-11-2 9:47:54	2	69Y0M0D0H0I	3.82	4	0	0	1.87	1.87	1.86				1	2	0
2012-11-8 10:38:59	2	63Y0M0D0H0I	3.70	2	0	0	1.93	1.93		1.9	1.51		1	2	0
2013-1-17 11:48:58	2	42Y0M0D0H0I	12.09	4	0	0	2			2	2.15		1	2	0
2013-1-8 8:23:05	1	47Y0M0D0H0I	5.02	4	0	0	2.13	2.13					1	2	0
2013-2-28 9:36:47	2	73Y0M0D0H0I	12.18	4	0	0	2.01	2.01					1	2	0
2013-3-14 15:15:57	1	65Y0M0D0H0I	10.81	4	0	0	1.91	1.91	1.92-2.12-2.10				1	2	0
2013-4-11 9:59:33	2	39Y0M0D0H0I	4.98	4	0	0	1.69	1.69	1.68				1	2	0
2013-7-30 9:05:52	1	51Y0M0D0H0I	11.35	4	0	0	1.94	1.94	1.95				1	2	0
2013-11-6 9:43:21	2	22Y0M0D0H0I	4.59	4	0	0	2.13	2.13	2.27-1.91-2.37	2.27	2.35	1.91	1	2	0
2013-9-26 9:49:59	2	42Y0M0D0H0I	7.93	4	0	0	2.06	2.06					1	2	0
2013-10-31 9:11:35	1	67Y0M0D0H0I	5.54	4	0	0	1.97	1.97	1.86				1	2	1
2014-2-11 10:37:37	2	30Y0M0D0H0I	3.61	4	0	0	1.97	1.97					1	2	1
2014-3-10 9:40:42	2	22Y0M0D0H0I	4.77	4	0	0	1.73	1.73	1.68				1	2	0
2014-3-31 9:30:21	1	27Y0M0D0H0I	14.98	4	0	0	2.14	2.14					1	2	0
2014-5-5 9:30:42	2	32Y0M0D0H0I	7.98	4	0	0	1.79	1.79	1.77	1.97			1	2	0
2014-10-30 12:10:44	2	47Y0M0D0H0I	13.65	4	0	0	2.1	2.1	2.16				1	2	0
2015-1-23 9:37:49	2	58Y0M0D0H0I	14.43	2	0	0	1.66				1.66		1	2	0
2015-4-16 9:30:30	2	31Y0M0D0H0I	3.66	4	0	0	1.93				1.93	2.42	1	2	2
2015-5-12 9:32:57	2	51Y0M0D0H0I	11.72	4	0	0	1.85	1.85	2.10-2.13-2.07-2.41-2.07-2.15				1	2	0
2015-11-2 13:13:52	2	65Y0M0D0H0I	4.74	4	0	0	1.94	1.94					1	2	0
2016-5-13 12:12:36	1	53Y0M0D0H0I	8.90	4	1	0	1.49	1.49					1	2	0
2013-1-24 9:32:30	1	19Y0M0D0H0I	4.94	2	1	0	1.95	1.95（2）		1.67（2)	2.25(2)		1	2	0
2013-2-22 9:05:04	2	43Y0M0D0H0I	4.47	4	1	0	1.92	1.92					1	2	1
2013-11-1 8:49:32	1	39Y0M0D0H0I	4.01	4	1	0	2.27	2.27	1.89				1	2	1
2015-7-13 9:20:07	1	82Y0M0D0H0I	9.04	4	1	0	1.84	1.84	1.73				1	2	0
2015-7-20 9:41:51	1	25Y0M0D0H0I	11.22	4	1	0	2.02	2.02			1.98		1	2	0
2015-11-4 8:44:26	1	44Y0M0D0H0I	7.04	4	1	0	1.82	1.82	1.92				1	2	0
2012-6-28 10:20:03	2	50Y0M0D0H0I	2.80	2	0	0	1.8	1.8	1.92				2	1	1
2013-4-8 9:20:14	1	42Y0M0D0H0I	7.35	4	0	0	1.84	1.84	1.65-1.74-1.89				2	2	0
2016-5-27 11:16:31	2	68Y0M0D0H0I	4.69	4	0	0	1.8	1.8					2	2	0
2016-3-30 9:31:09	2	44Y0M0D0H0I	3.88	4	0	0	1.69	1.69					2	2	0
2015-8-12 10:01:36	1	37Y0M0D0H0I	<1.20	4	0	0	1.71	1.71	1.56-1.83-2.06-2.25-2.17-2.09	2.41	1.84		2	2	1
2015-8-13 10:46:17	1	50Y0M0D0H0I	3.11	4	0	0	1.66	1.66				1.64	2	2	0
2013-8-6 9:44:51	1	57Y0M0D0H0I	2.93	4	0	0	1.53	1.53（3）	1.62（3）		1.51，1.46		2	2	1
2013-3-12 11:27:58	1	43Y0M0D0H0I	7.12	4	0	0	1.55					1.55-1.56	2	2	0
2016-6-13 13:41:20	2	42Y0M0D0H0I	2.95	4	0	0	1.81	1.81	1.89				2	2	0
2014-12-9 9:40:52	2	61Y0M0D0H0I	4.05	4	0	0	1.84	1.84	1.69				2	2	0
2014-4-14 9:13:07	2	49Y0M0D0H0I	7.65	3	0	0	1.63	1.63	1.51				2	2	0
2015-12-7 10:06:04	2	53Y0M0D0H0I	3.84	4	0	0	1.56	1.56	1.81		1.83-1.77-1.65	1.55-1.62-1.70-1.71	2	2	0
2015-5-13 11:48:38	1	42Y0M0D0H0I	4.68	2	0	0	2.65	2.65	2.17	2.01	1.76	2.02	2	2	0
2013-12-6 8:50:28	2	29Y0M0D0H0I	4.22	4	0	0	1.73	1.73					2	2	0
2016-4-13 9:23:02	2	51Y0M0D0H0I	9.43	4	0	0	1.68	1.68	1.94				2	2	0
2012-9-13 10:09:04	1	54Y0M0D0H0I	1.37	4	0	0	1.56	1.56	1.51-1.76	2	1.7	1.79	2	2	0
2015-12-14 12:27:44	2	40Y0M0D0H0I	11.49	4	0	0	1.68	1.68	2.12	2.5-2.10		1.86-2.05	2	2	0
2015-3-4 13:57:52	1	40Y0M0D0H0I	5.06	4	0	0	1.89					1.89	2	2	2
2012-10-12 9:25:44	2	31Y0M0D0H0I	6.9	4	0	0	1.74	1.74					2	2	0
2015-5-11 8:49:15	2	56Y0M0D0H0I	3.91	4	0	0	1.74	1.74	1.75	1.73	1.55	1.73	2	2	1
2012-11-22 12:47:06	2	43Y0M0D0H0I	5.66	4	0	0	1.7	1.7		2.16	2.26	2.22	2	2	0
2014-6-10 10:49:39	1	36Y0M0D0H0I	12.50	4	0	0	2.11	2.11	1.70-1.76-1.84-1.41			1.69	2	2	2	0.66-0.68-0.55-0.67
2015-4-29 11:34:24	1	54Y0M0D0H0I	6.92	4	0	0	2.02	2.02	1.52				2	2	0
2015-6-16 11:26:15	2	42Y0M0D0H0I	4.54	4	0	0	1.61	1.61				1.51	2	2	0
2012-9-10 11:31:38	2	30Y0M0D0H0I	13.45	4	0	0	1.85	1.85		1.78			2	2	1
2012-7-11 11:46:53	2	73Y0M0D0H0I	6.05	2	0	0	1.51	1.51	1.51-1.42	1.57	1.73-2.02	1.82	2	2	1
2015-10-19 8:39:59	2	54Y0M0D0H0I	3.45	4	0	0	2.06	2.06					2	2	1	0.62
2016-1-13 9:39:09	2	55Y0M0D0H0I	3.86	2	0	0	1.84	1.84	1.56-1.91-2.20				2	1	1
2012-10-10 11:42:47	2	28Y0M0D0H0I	14.57	4	0	0	2						2	2	0
2012-11-23 8:56:30	2	63Y0M0D0H0I	4.52	4	0	0	1.9	1.9			1.95		2	2	0
2015-12-22 9:35:56	1	14Y0M0D0H0I	13.37	4	0	0	1.66	1.66（1）				2.04（1）	2	2	2
2012-6-13 11:27:37	2	62Y0M0D0H0I	8.04	2	0	0	1.7	1.7	1.66-1.94	2.43	2.15		2	2	1
2012-11-14 10:46:22	2	35Y0M0D0H0I	9.45	2	0	0	1.8	1.8		1.8	1.89	1.66	2	2	2
2014-10-27 12:22:02	1	67Y0M0D0H0I	14.55	4	0	0	1.95	1.95	1.63-1.9-1.94-2.36	2.33			2	2	0
2012-7-31 11:57:20	1	29Y0M0D0H0I	2.85	4	0	0	1.9	1.9	1.72	1.64	1.55		2	2	0
2016-1-5 11:14:26	1	42Y0M0D0H0I	5.36	4	0	0	1.94	1.94	1.84			2.32	2	2	1
2012-6-25 12:43:51	2	64Y0M0D0H0I	4.78	4	0	0	1.95	1.95			1.64		2	2	1
2012-6-14 9:14:42	2	48Y0M0D0H0I	7.99	4	0	0	1.91	1.91		2.09			2	2	1
2012-10-29 10:39:35	2	22Y0M0D0H0I	4.63	4	0	0	1.97	1.97	1.81-2.28	2.33	1.85	2.16	2	2	1
2015-10-15 10:12:35	1	52Y0M0D0H0I	9.91	4	0	0	2.21	2.21	1.52-1.73-1.92-2.52		1.98	1.68	2	2	1
2015-5-12 9:34:14	1	22Y0M0D0H0I	5.81	4	0	0	1.78	1.78	1.62-1.87	2.11	1.72	1.74	2	2	0
2013-1-5 11:57:39	2	34Y0M0D0H0I	7.30	4	0	0	1.68	1.68	1.84-2.05	2.34			2	2	2
2012-10-24 11:53:04	1	32Y0M0D0H0I	6.26	4	0	0	1.6	1.6	2.01-1.92		1.58	1.78	2	2	2
2012-8-8 12:20:32	1	46Y0M0D0H0I	14.04	4	0	0	1.89	1.89					2	2	0
2012-9-10 12:43:50	1	43Y0M0D0H0I	7.26	4	0	0	2.02	2.02					2	2	0
2012-8-22 11:52:06	1	33Y0M0D0H0I	8.25	4	0	0	1.91			1.91			2	2	0
2013-10-25 9:18:01	2	38Y0M0D0H0I	10.13	2	0	0	1.87	1.87	2.07-1.88	2.14			2	1	1
2012-11-19 11:40:04	1	36Y0M0D0H0I	4.34	4	0	0	1.8	1.8	1.84-1.71				2	2	1	0.62
2012-11-29 10:38:33	2	41Y0M0D0H0I	2.21	4	0	0	1.88	1.88	1.71				2	2	1
2012-6-25 9:11:27	2	51Y0M0D0H0I	2.88	4	0	0	1.84	1.84	1.7				2	2	0
2013-11-14 12:59:12	2	34Y0M0D0H0I	5.58	4	0	0	1.81	1.81					2	2	0
2012-7-6 9:33:22	2	57Y0M0D0H0I	9.06	4	0	0	1.82	1.82	1.86	1.73	1.98		2	2	0
2012-7-17 10:30:13	2	49Y0M0D0H0I	3.79	2	0	0	1.92	1.92	2.06				2	1	2
2012-7-20 9:10:31	2	48Y0M0D0H0I	3.28	2	0	0	1.84	1.84	2.08				2	2	1
2012-11-12 10:36:34	2	9Y0M0D0H0I	4.14	4	0	0	1.97	1.97	1.65-1.64-1.79-2.05				2	2	0
2012-10-16 10:37:58	1	55Y0M0D0H0I	2.50	4	0	0	1.96	1.96	1.56				2	2	0
2012-9-12 11:42:12	1	39Y0M0D0H0I	2.70	4	0	0	1.77	1.77	1.84	1.89			2	2	1
2013-4-18 9:05:36	2	53Y0M0D0H0I	8.58	4	0	0	1.83	1.83	1.84				2	2	2
2012-9-21 10:07:50	1	26Y0M0D0H0I	3.93	4	0	0	1.87	1.87	1.53-1.77				2	2	1	0.65
2012-10-11 11:41:02	2	54Y0M0D0H0I	4.79	2	0	0	1.77	1.77					2	1	1
2012-10-18 10:22:12	2	38Y0M0D0H0I	4.26	4	0	0	2.04	2.04	1.61-1.59				2	2	0
2012-10-23 9:29:40	2	26Y0M0D0H0I	1.71	4	0	0	1.83	1.83	2.21-1.91				2	2	1
2013-12-17 9:12:39	2	52Y0M0D0H0I	4.99	1	0	0	1.76	1.76	1.66-1.71-2.16				2	2	0
2012-10-30 9:31:16	2	32Y0M0D0H0I	14.84	4	0	0	1.95	1.95（3),1.89(4）			2.08(3)		2	2	0
2012-11-5 11:05:37	2	33Y0M0D0H0I	4.02	4	0	0	1.73	1.73	1.79		2.36		2	2	0
2012-11-2 9:34:23	2	40Y0M0D0H0I	2.75	4	0	0	1.88	1.88					2	2	0
2012-11-7 8:56:34	2	38Y0M0D0H0I	2.52	4	0	0	1.94	1.94			2.49		2	2	0
2012-11-12 10:36:21	2	29Y0M0D0H0I	2.60	4	0	0	1.69	1.69	1.64-1.54-1.83				2	2	2	0.58
2012-11-15 9:27:23	2	46Y0M0D0H0I	2.57	4	0	0	1.68	1.68	1.5				2	2	1
2012-11-16 9:30:26	2	33Y0M0D0H0I	3.85	4	0	0	1.51	1.51	1.91				2	2	1
2012-12-3 9:28:54	1	64Y0M0D0H0I	10.96	4	0	0	1.87	1.87	1.86-2.04				2	2	0
2012-12-18 9:31:05	2	53Y0M0D0H0I	3.82	4	0	0	1.78	1.78	1.63-2.19				2	2	0
2012-12-19 9:13:39	1	20Y0M0D0H0I	3.79	4	0	0	2.08	2.08	2.02-1.77				2	2	0
2012-12-27 9:06:40	2	27Y0M0D0H0I	7.63	4	0	0	1.92	1.92	2.17	1.96			2	2	1
2012-12-26 9:02:41	1	50Y0M0D0H0I	5.57	4	0	0	1.76	1.76	1.60-1.76-1.85-1.61-2.00				2	2	0
2013-1-4 9:17:51	1	10Y0M0D0H0I	6.50	2	0	0	1.59	1.59			1.95	1.52	2	2	1
2014-4-1 9:44:13	2	49Y0M0D0H0I	3.00	4	0	0	2.04	2.04					2	2	0
2015-7-23 8:55:05	1	61Y0M0D0H0I	2.53	4	0	0	1.68	1.68					2	2	0
2013-2-5 8:59:10	2	40Y0M0D0H0I	2.28	4	0	0	1.63	1.63	1.87	1.8			2	2	1	0.68
2013-2-25 9:26:26	2	44Y0M0D0H0I	2.46	2	0	0	2.07	2.07	1.67-1.84				2	2	1	0.56
2013-2-22 9:12:22	2	50Y0M0D0H0I	4.85	4	0	0	1.77	1.77					2	2	0
2013-3-7 9:18:15	2	48Y0M0D0H0I	3.73	4	0	0	1.68	1.68	1.69				2	2	0
2013-3-11 8:51:59	2	60Y0M0D0H0I	9.09	1	0	0	1.88	1.88	1.9				2	2	0
2013-3-14 9:10:19	1	40Y0M0D0H0I	5.22	4	0	0	1.78	1.78					2	2	1
2013-3-18 12:56:28	2	59Y0M0D0H0I	12.27	4	0	0	2.03	2.03			2.28		2	2	0
2013-11-11 9:24:58	2	27Y0M0D0H0I	4.12	4	0	0	1.82	1.82					2	2	0
2013-3-26 9:07:57	1	47Y0M0D0H0I	3.55	4	0	0	1.88	1.88	1.35-1.83				2	2	0
2013-3-25 9:32:03	1	36Y0M0D0H0I	6.27	4	0	0	2.04	2.04	2.06				2	2	1
2013-4-2 9:16:14	2	35Y0M0D0H0I	2.35	4	0	0	1.91	1.91	1.52	1.8			2	2	1
2013-4-12 10:46:51	2	37Y0M0D0H0I	3.16	4	0	0	1.86	1.86	1.82-1.79-1.92-2.09-2.10				2	2	0
2013-4-22 8:33:35	2	57Y0M0D0H0I	3.37	4	0	0	1.89						2	2	1
2013-4-18 9:05:31	2	33Y0M0D0H0I	3.74	4	0	0	1.85	1.85	1.64-1.68	2.24			2	2	1
2013-5-9 9:13:35	1	55Y0M0D0H0I	4.29	4	0	0	1.63	1.63			2.1		2	2	0
2013-12-9 12:34:07	2	46Y0M0D0H0I	1.63	4	0	0	1.74	1.74					2	2	0
2013-5-16 10:06:21	1	41Y0M0D0H0I	6.24	4	0	0	1.92	1.92	1.79				2	2	1
2013-5-21 15:54:44	2	34Y0M0D0H0I	7.26	4	0	0	1.81	1.81	1.76-2.08-1.75-1.93			2.09	2	2	1
2013-5-29 9:25:05	2	44Y0M0D0H0I	11.69	4	0	0	1.8	1.8			2.46		2	2	1
2015-11-18 12:02:50	2	58Y0M0D0H0I	4.44	4	0	0	1.93	1.93	1.69-1.76-1.54-1.95		1.92		2	2	2
2013-6-3 9:28:02	2	36Y0M0D0H0I	8.82	2	0	0	1.7	1.7	1.97				2	2	0
2013-6-19 9:13:27	2	55Y0M0D0H0I	13.76	4	0	0	2						2	2	2
2015-11-2 12:07:01	2	62Y0M0D0H0I	4.95	2	0	0	1.72			1.72			2	2	0
2013-7-2 9:26:00	1	35Y0M0D0H0I	3.03	4	0	0	1.91	1.91	1.88-1.67-2.16				2	2	0
2013-7-1 8:51:10	2	54Y0M0D0H0I	4.67	2	0	0	1.82	1.82	1.85-1.68-2.09-2.42				2	1	2
2013-7-16 11:32:12	2	65Y0M0D0H0I	10.60	2	0	0	1.91	1.91					2	2	1
2013-11-20 15:00:55	2	47Y0M0D0H0I	4.78	4	0	0	1.7	1.7	1.8-1.96-1.89-2.26				2	2	2	0.69
2013-7-3 10:33:21	2	42Y0M0D0H0I	10.70	2	0	0	1.95					1.95	2	2	0
2013-7-11 9:45:36	1	19Y0M0D0H0I	5.90	4	0	0	1.78	1.78	1.43-1.40-1.69-1.94				2	2	2
2013-7-23 11:43:18	2	53Y0M0D0H0I	9.92	2	0	0	2	2	2.02				2	2	0
2013-7-16 13:59:39	2	36Y0M0D0H0I	6.79	4	0	0	1.69	1.69					2	2	2
2013-7-19 9:17:42	2	58Y0M0D0H0I	4.83	4	0	0	2.02	2.02	1.59				2	2	0
2013-10-14 14:35:24	2	53Y0M0D0H0I	7.29	4	0	0	1.9	1.9					2	2	0
2013-7-23 11:41:58	1	24Y0M0D0H0I	12.19	4	0	0	2.2	2.2					2	2	0
2013-7-30 9:14:16	2	29Y0M0D0H0I	10.32	2	0	0	1.51			1.51			2	2	0
2013-8-12 8:42:36	2	47Y0M0D0H0I	6.37	4	0	0	1.63	1.63	1.71				2	2	1
2013-8-21 9:44:27	1	28Y0M0D0H0I	4.72	4	0	0	2.1	2.1					2	2	0
2013-10-10 9:23:20	2	48Y0M0D0H0I	4.10	4	0	0	1.83	1.83（1）	1.98-1.57（1）		1.94（1）	1.78（1）	2	2	0
2013-10-18 8:54:02	2	28Y0M0D0H0I	4.84	4	0	0	2	2	1.83				2	2	0
2013-10-18 8:54:06	2	43Y0M0D0H0I	7.37	4	0	0	1.74	1.74	1.89				2	2	0
2013-10-17 9:17:49	1	35Y0M0D0H0I	3.76	4	0	0	1.84	1.84					2	2	0
2013-10-22 9:57:13	2	40Y0M0D0H0I	5.63	2	0	0	1.97	1.97	2.06				2	1	2
2013-10-23 9:09:05	2	61Y0M0D0H0I	10.81	2	0	0	1.75	1.75					2	1	0
2013-10-28 8:59:42	1	22Y0M0D0H0I	5.44	4	0	0	2.04	2.04	2.09-1.36				2	2	0
2013-11-11 9:12:39	1	43Y0M0D0H0I	3.76	2	0	0	2.05			2.05		1.82	2	2	1	0.65
2013-11-13 9:10:50	1	39Y0M0D0H0I	4.00	4	0	0	1.91	1.91					2	2	0
2013-11-14 9:27:46	1	48Y0M0D0H0I	2.54	4	0	0	2.11	2.11	1.95				2	2	0
2013-11-21 8:44:07	1	37Y0M0D0H0I	6.96	4	0	0	1.88	1.88	1.82-1.86-2.06-1.98				2	2	0
2013-11-19 9:54:40	1	27Y0M0D0H0I	10.71	2	0	0	1.52			1.52		1.58	2	2	0
2013-11-29 9:00:37	2	16Y0M0D0H0I	4.35	4	0	0	1.96	1.96					2	2	0
2013-11-28 9:12:26	2	29Y0M0D0H0I	5.33	2	0	0	1.74	1.74	2.05				2	2	0
2013-12-5 9:07:38	2	42Y0M0D0H0I	4.23	2	0	0	1.8	1.8	1.78				2	2	0
2013-12-18 9:06:13	2	37Y0M0D0H0I	3.90	4	0	0	1.91	1.91					2	2	0
2013-12-16 9:45:13	2	53Y0M0D0H0I	13.74	2	0	0	1.97	1.97	2.1				2	2	0
2014-1-13 9:20:34	2	32Y0M0D0H0I	5.56	4	0	0	1.83	1.83	1.95-2.21				2	2	2
2014-1-13 9:19:45	1	69Y0M0D0H0I	5.19	2	0	0	1.79	1.79	1.6				2	1	0
2014-1-13 9:20:06	2	31Y0M0D0H0I	2.05	4	0	0	1.81	1.81	1.58				2	2	2
2014-1-20 8:57:22	1	23Y0M0D0H0I	6.26	4	0	0	2.03	2.03					2	2	1
2014-1-24 9:59:04	1	39Y0M0D0H0I	5.10	4	0	0	1.93	1.93					2	2	0
2014-1-23 9:09:50	1	40Y0M0D0H0I	4.24	4	0	0	2.02	2.02					2	2	0
2015-4-20 9:59:33	2	56Y0M0D0H0I	11.20	4	0	0	1.95	1.95	2.11				2	2	0
2014-2-14 9:11:25	2	57Y0M0D0H0I	13.78	2	0	0	1.93	1.93					2	1	0
2014-2-27 8:43:48	1	46Y0M0D0H0I	5.30	4	0	0	2.03	2.03					2	2	0
2014-3-3 9:32:36	2	67Y0M0D0H0I	8.24	2	0	0	1.77	1.77					2	1	0
2014-3-13 10:08:22	2	58Y0M0D0H0I	3.15	4	0	0	1.9	1.9					2	2	0
2014-4-11 8:58:49	2	50Y0M0D0H0I	6.75	4	0	0	2.07	2.07					2	2	1
2014-4-16 9:51:36	1	55Y0M0D0H0I	3.79	4	0	0	1.98	1.98	1.84				2	2	0
2014-4-11 8:49:45	2	24Y0M0D0H0I	3.96	4	0	0	2.14	2.14					2	2	0
2014-4-15 9:40:09	2	25Y0M0D0H0I	8.38	2	0	0	2.07	2.07					2	2	1
2014-4-24 9:50:25	2	35Y0M0D0H0I	5.41	4	0	0	1.82	1.82	1.85	1.82			2	2	1
2014-4-24 9:50:21	2	31Y0M0D0H0I	4.07	4	0	0	1.56	1.56	1.53				2	2	1
2014-5-14 9:37:26	2	34Y0M0D0H0I	6.44	4	0	0	1.76	1.76	1.66				2	2	0
2014-5-29 9:12:56	2	57Y0M0D0H0I	9.58	2	0	0	1.84	1.84	2				2	1	0
2014-5-28 9:14:49	2	52Y0M0D0H0I	6.07	4	0	0	1.68	1.68	1.52				2	2	2
2014-5-28 9:02:07	1	46Y0M0D0H0I	5.40	4	0	0	1.84	1.84	1.58				2	2	0
2014-6-3 10:06:00	2	29Y0M0D0H0I	5.52	4	0	0	1.88	1.88	1.76				2	2	0
2014-6-12 8:53:49	2	26Y0M0D0H0I	9.76	4	0	0	1.8	1.8	1.70-1.67-2.10				2	2	2
2014-6-6 9:23:09	2	38Y0M0D0H0I	5.72	4	0	0	1.96	1.96	1.54				2	2	0
2014-6-26 9:10:33	2	31Y0M0D0H0I	5.26	4	0	0	1.79	1.79					2	2	1
2014-11-4 9:11:56	2	45Y0M0D0H0I	6.05	4	0	0	2.1	2.1		2.3			2	2	0
2014-7-10 9:13:58	1	64Y0M0D0H0I	5.82	4	0	0	1.77	1.77	1.61-1.82		1.88		2	2	0
2014-7-15 10:06:53	2	62Y0M0D0H0I	10.01	4	0	0	1.8	1.8	2.03				2	2	0
2014-7-21 9:08:36	2	45Y0M0D0H0I	8.42	4	0	0	1.82	1.82					2	2	0
2014-7-18 8:55:09	2	18Y0M0D0H0I	5.24	4	0	0	1.78	1.78			2.13		2	2	0
2014-7-23 9:53:35	2	26Y0M0D0H0I	9.08	4	0	0	1.81	1.81		2.21			2	2	0
2014-7-29 8:50:56	1	55Y0M0D0H0I	6.51	4	0	0	1.82	1.82	1.55-1.64-1.67		2.27		2	2	1	0.76
2014-8-11 9:05:14	2	17Y0M0D0H0I	5.56	4	0	0	1.87	1.87	1.68				2	2	0
2014-8-11 9:04:16	2	47Y0M0D0H0I	6.50	4	0	0	1.95	1.95	1.89				2	2	0
2014-8-15 9:43:53	2	44Y0M0D0H0I	6.55	4	0	0	1.8	1.8	1.57-1.591.78-1.89				2	2	2	0.55
2014-8-21 10:03:10	1	51Y0M0D0H0I	10.57	4	0	0	1.95	1.95	1.78-1.66-1.87				2	2	0
2014-9-15 9:51:43	1	60Y0M0D0H0I	4.90	2	0	0	1.88	1.88		1.63			2	1	0
2014-9-9 8:52:03	2	57Y0M0D0H0I	4.44	2	0	0	1.45	1.45	1.43-1.55-1.72-1.43-1.74-1.69		1.51		2	2	0
2014-9-12 9:49:08	2	37Y0M0D0H0I	7.86	4	0	0	1.78	1.78	1.58-1.69				2	2	0
2014-10-30 10:23:48	1	54Y0M0D0H0I	3.78	4	0	0	1.75	1.75					2	2	1
2014-9-26 10:15:28	2	49Y0M0D0H0I	6.06	4	0	0	1.79	1.79	1.9				2	2	0
2014-10-30 10:23:53	2	42Y0M0D0H0I	5.17	4	0	0	1.95	1.95	2.04				2	2	0
2014-10-14 11:19:06	1	24Y0M0D0H0I	14.02	2	0	0	2.01	2.01					2	2	0
2014-10-15 9:44:54	1	61Y0M0D0H0I	10.43	4	0	0	2.02	2.02	1.85				2	2	0
2014-10-15 9:44:50	1	23Y0M0D0H0I	5.36	4	0	0	2.02	2.02	1.56				2	2	0
2014-10-17 9:36:00	2	40Y0M0D0H0I	5.05	4	0	0	1.71	1.71					2	2	0
2014-10-20 9:29:05	1	37Y0M0D0H0I	4.00	4	0	0	1.85	1.85	1.79				2	2	2
2014-10-24 9:43:31	2	40Y0M0D0H0I	6.36	4	0	0	2	2					2	2	0
2014-10-30 9:29:26	2	17Y0M0D0H0I	5.92	4	0	0	1.91	1.91	1.58-1.73	1.88			2	2	1
2014-11-3 9:39:21	2	28Y0M0D0H0I	5.51	4	0	0	1.76	1.76	1.64-1.77				2	2	0
2014-11-3 9:27:49	2	25Y0M0D0H0I	7.86	4	0	0	1.99	1.99	1.82-1.91				2	2	0
2014-11-17 0:00:00	2	42Y0M0D0H0I	6.13	4	0	0	1.95	1.95	2.43	2.39			2	2	1
2014-11-5 9:18:55	2	32Y0M0D0H0I	5.35	4	0	0	1.78	1.78	1.9	2.31			2	2	0
2014-11-11 9:33:35	2	40Y0M0D0H0I	5.44	4	0	0	1.74	1.74	1.60-1.70-1.80	2.04			2	2	1
2014-11-12 9:26:41	2	45Y0M0D0H0I	5.98	4	0	0	1.9	1.9	1.88-1.99				2	2	1
2014-11-14 10:18:03	2	47Y0M0D0H0I	5.88	4	0	0	1.83	1.83	2.18-1.96				2	2	0
2014-11-20 9:43:21	2	25Y0M0D0H0I	9.96	2	0	0	1.76	1.76					2	1	0
2014-11-24 9:32:21	2	41Y0M0D0H0I	5.20	4	0	0	1.76	1.76	1.63-1.76				2	2	0
2014-11-26 10:10:27	1	40Y0M0D0H0I	5.39	4	0	0	1.87	1.87	1.86				2	2	0
2014-12-2 9:48:11	2	25Y0M0D0H0I	2.86	4	0	0	2.02	2.02	1.57		1.8	1.97	2	2	1
2014-12-3 9:11:34	2	47Y0M0D0H0I	4.06	4	0	0	1.78	1.78					2	2	0
2014-12-10 9:19:27	2	29Y0M0D0H0I	6.17	4	0	0	1.66	1.66	1.59				2	2	0
2014-12-16 9:40:45	2	52Y0M0D0H0I	8.30	4	0	0	1.94	1.94					2	2	0
2014-12-16 9:40:36	1	35Y0M0D0H0I	3.05	4	0	0	1.85	1.85					2	2	0
2014-12-17 9:30:54	1	28Y0M0D0H0I	5.19	4	0	0	1.9	1.9	1.94-2.01				2	2	0
2014-12-19 9:26:25	2	29Y0M0D0H0I	3.20	4	0	0	1.99	1.99	2.54		2.16		2	2	0
2014-12-19 9:26:57	2	45Y0M0D0H0I	3.15	4	0	0	1.99	1.99	1.63				2	2	0
2014-12-23 9:27:26	2	61Y0M0D0H0I	3.09	4	0	0	1.84	1.84					2	2	0
2014-12-31 10:27:38	1	32Y0M0D0H0I	8.59	4	0	0	1.91	1.91	1.73		2.49		2	2	1
2015-1-12 8:51:19	2	29Y0M0D0H0I	4.30	4	0	0	1.71	1.71	1.85				2	2	1
2015-1-12 8:48:42	2	48Y0M0D0H0I	5.05	4	0	0	1.83	1.83					2	2	0
2015-1-8 9:18:21	1	51Y0M0D0H0I	3.43	4	0	0	1.74	1.74					2	2	0
2015-1-14 9:41:18	2	26Y0M0D0H0I	4.92	4	0	0	1.85	1.85	1.63				2	2	1
2015-1-16 9:09:51	2	34Y0M0D0H0I	4.24	4	0	0	1.81	1.81	1.72				2	2	1
2015-3-5 9:35:27	2	35Y0M0D0H0I	2.92	4	0	0	1.77	1.77			1.88		2	2	0
2015-1-19 10:22:33	1	54Y0M0D0H0I	3.65	4	0	0	1.92	1.92					2	1	0
2015-1-20 12:57:50	2	22Y0M0D0H0I	2.95	4	0	0	1.73	1.73	1.93				2	2	1
2015-1-21 9:30:57	2	26Y0M0D0H0I	2.63	4	0	0	1.9	1.9	1.41-1.46-1.63				2	2	1
2015-1-26 9:55:28	1	62Y0M0D0H0I	2.80	4	0	0	1.93	1.93					2	2	0
2015-12-2 11:12:40	2	21Y0M0D0H0I	4.11	4	0	0	1.47	1.47	1.55				2	2	2
2015-1-29 10:17:44	1	32Y0M0D0H0I	3.35	4	0	0	1.9	1.9	1.56-1.86				2	2	0
2015-2-4 9:39:06	2	56Y0M0D0H0I	3.09	4	0	0	1.67	1.67	1.72-1.94		2.06		2	2	0
2015-12-1 12:03:27	2	49Y0M0D0H0I	2.37	4	0	0	1.85	1.85			1.97	1.9	2	2	1
2015-2-12 11:54:34	2	26Y0M0D0H0I	4.08	2	0	0	1.91	1.91	1.70-2.19		1.69		2	2	0
2015-2-12 11:07:59	2	53Y0M0D0H0I	3.36	4	0	0	1.83	1.83	1.89-1.51-1.47-2.07-2.10				2	2	0
2015-2-5 9:46:56	2	45Y0M0D0H0I	1.38	4	0	0	1.89						2	2	0
2015-2-11 10:39:06	1	43Y0M0D0H0I	11.20	4	0	0	1.91	1.91	2.29				2	2	0
2015-3-2 9:32:59	2	39Y0M0D0H0I	1.96	2	0	0	1.84	1.84	1.89-2.18	1.85	1.48		2	2	2
2015-3-6 9:46:42	1	26Y0M0D0H0I	10.30	4	0	0	1.57	1.57	1.98				2	2	1
2015-3-9 9:36:51	2	40Y0M0D0H0I	<1.20	4	0	0	1.87	1.87					2	2	2
2015-3-10 13:05:58	1	15Y0M0D0H0I	3.25	4	0	0	1.65	1.65	1.86				2	2	0
2015-3-11 9:18:25	1	51Y0M0D0H0I	4.00	2	0	0	1.98	1.98	1.6				2	1	0
2015-3-18 9:44:45	1	60Y0M0D0H0I	5.75	4	0	0	1.95	1.95					2	2	0
2015-3-18 9:29:59	1	40Y0M0D0H0I	3.58	4	0	0	2.03	2.03					2	2	0
2015-11-30 11:04:02	2	46Y0M0D0H0I	4.03	4	0	0	2.19			2.19			2	2	1
2015-3-27 9:54:15	1	42Y0M0D0H0I	3.28	4	0	0	1.95	1.95					2	2	0
2015-10-19 15:56:18	2	41Y0M0D0H0I	3.34	4	0	0	1.83	1.83		1.99	1.73		2	2	0
2015-3-25 9:41:12	2	30Y0M0D0H0I	4.66	4	0	0	2.04	2.04	1.63				2	2	2
2015-10-23 10:27:07	2	29Y0M0D0H0I	2.72	4	0	0	1.73	1.73					2	2	0
2015-3-30 9:17:53	2	44Y0M0D0H0I	3.92	4	0	0	2.02	2.02			2.28		2	2	0
2015-12-8 12:06:39	2	15Y0M0D0H0I	3.74	4	0	0	1.99	1.99	1.62				2	2	1
2015-4-7 9:00:45	2	61Y0M0D0H0I	2.38	4	0	0	1.85	1.85			1.93		2	2	0
2015-4-13 10:19:39	2	53Y0M0D0H0I	3.48	4	0	0	1.95	1.95					2	2	0
2015-4-13 8:55:40	2	50Y0M0D0H0I	4.92	2	0	0	1.82	1.82		1.91			2	2	0
2015-4-14 15:58:46	2	43Y0M0D0H0I	2.81	4	0	0	1.88	1.88	1.50-1.63-1.98-1.51-1.88-1.67-1.62-2.17				2	2	2
2015-4-14 9:45:17	2	21Y0M0D0H0I	5.67	4	0	0	2.01	2.01					2	2	0
2015-4-21 9:49:18	1	52Y0M0D0H0I	3.45	4	0	0	1.66	1.66		2.38			2	2	0
2015-4-17 10:37:50	2	52Y0M0D0H0I	6.88	4	0	0	1.73	1.73					2	2	0
2015-4-20 9:43:30	2	46Y0M0D0H0I	5.56	4	0	0	1.69	1.69	1.60-1.78				2	2	0
2015-4-21 9:57:57	2	32Y0M0D0H0I	3.61	4	0	0	1.78	1.78	1.68-1.89				2	2	2
2015-10-10 9:20:50	2	25Y0M0D0H0I	3.94	4	0	0	1.81	1.81			2.42		2	2	0
2015-5-13 9:28:12	2	51Y0M0D0H0I	6.69	4	0	0	2.03	2.03		2.16	2.36		2	2	0
2015-5-20 9:33:01	2	63Y0M0D0H0I	2.76	4	0	0	1.71	1.71		2.18			2	2	0
2015-11-2 8:36:10	2	46Y0M0D0H0I	11.91	4	0	0	2.2	2.2					2	2	0
2015-10-26 10:40:13	2	32Y0M0D0H0I	1.49	4	0	0	1.88	1.88	1.91				2	2	0
2015-5-22 10:06:38	2	52Y0M0D0H0I	3.26	4	0	0	2.09	2.09		2.13	2.01		2	2	0
2015-5-22 9:49:07	1	27Y0M0D0H0I	4.90	4	0	0	1.82	1.82					2	2	0
2015-5-27 10:11:47	2	35Y0M0D0H0I	2.25	4	0	0	1.98	1.98					2	2	0
2015-5-28 9:50:45	2	51Y0M0D0H0I	4.80	4	0	0	2.17	2.17		1.87			2	2	0
2015-5-26 10:07:55	2	39Y0M0D0H0I	13.24	4	0	0	1.98	1.98	2.07-1.63	2.12			2	2	1
2015-6-1 10:10:02	2	26Y0M0D0H0I	1.92	4	0	0	1.95	1.95		2.31			2	2	0
2015-12-28 9:11:01	1	25Y0M0D0H0I	4.35	4	0	0	1.9	1.9	1.89		1.96		2	2	0
2015-7-21 10:10:06	1	53Y0M0D0H0I	14.29	4	0	0	1.87				1.87		2	2	0
2015-6-15 13:30:23	2	10Y0M0D0H0I	2.56	4	0	0	1.36	1.36	1.84-1.37-1.66-2.32-1.35-1.72				2	2	2
2015-12-15 10:25:07	1	48Y0M0D0H0I	2.95	4	0	0	1.98	1.98					2	2	1
2015-11-26 8:53:41	2	57Y0M0D0H0I	8.85	4	0	0	1.74	1.74	2.18-1.94-1.91				2	2	1
2015-10-22 14:32:42	1	26Y0M0D0H0I	3.70	4	0	0	1.91	1.91	1.64	2.08			2	2	0
2015-6-17 9:52:14	2	65Y0M0D0H0I	4.04	2	0	0	1.9	1.9					2	1	0
2015-6-25 9:29:20	2	31Y0M0D0H0I	3.55	4	0	0	1.9	1.9	1.79				2	2	1
2015-7-1 8:59:00	1	47Y0M0D0H0I	2.53	4	0	0	1.91	1.91	1.69-1.91-1.61-1.51				2	2	0
2015-6-26 10:09:31	1	52Y0M0D0H0I	4.04	4	0	0	1.82	1.82		2.36			2	2	1
2015-7-1 9:07:12	2	37Y0M0D0H0I	3.10	4	0	0	2.08	2.08	1.93				2	2	1
2015-7-1 9:09:45	2	57Y0M0D0H0I	8.65	4	0	0	2.18	2.18	2.05-2.08				2	2	0
2015-12-9 9:13:19	2	42Y0M0D0H0I	10.99	4	0	0	2.1	2.1	1.92		2.12		2	2	0
2015-7-14 10:17:35	2	38Y0M0D0H0I	3.14	4	0	0	1.57	1.57	2.01-1.83				2	2	0
2015-7-13 10:34:10	2	61Y0M0D0H0I	13.07	2	0	0	1.99	1.99		2.2			2	2	0
2015-7-22 9:54:28	2	32Y0M0D0H0I	3.61	4	0	0	1.65	1.65		2.17			2	2	0
2015-7-29 10:22:39	2	33Y0M0D0H0I	2.95	4	0	0	1.95	1.95	1.74-1.96				2	2	0
2015-8-5 9:52:22	1	28Y0M0D0H0I	3.77	4	0	0	1.91	1.91					2	2	0
2015-3-2 12:41:32	2	53Y0M0D0H0I	3.86	4	1	0	1.02	1.02（2）			1.91（2）-1.84（3）-1.52（3）		2	2	1
2012-8-31 9:18:39	1	50Y0M0D0H0I	1.49	4	1	0	1.94	1.94	1.55				2	2	0
2015-2-12 9:26:26	1	16Y0M0D0H0I	5.46	4	1	0	1.42	1.42			1.93		2	2	0
2013-1-30 0:00:00	2	20Y0M0D0H0I	3.11	4	1	0	1.8	1.8	1.67				2	2	0
2015-11-14 9:36:53	2	51Y0M0D0H0I	2.25	2	1	0	1.88	1.88	1.88-1.57				2	1	1
2012-11-23 10:30:22	2	15Y0M0D0H0I	6.03	4	1	0	1.93	1.93	1.59-1.72		2.39-1.89		2	2	1
2014-3-12 10:58:49	1	24Y0M0D0H0I	3.42	4	1	0	1.9	1.9	1.78-1.75	2.04			2	2	2
2012-6-7 9:43:28	2	40Y0M0D0H0I	3.08	4	1	0	1.58	1.58					2	2	1
2012-7-12 13:22:25	2	54Y0M0D0H0I	7.97	4	1	0	1.71	1.71	2.07				2	2	1
2012-11-20 12:03:39	2	42Y0M0D0H0I	5.71	4	1	0	1.94	1.94	1.85				2	2	0
2012-10-23 9:12:10	2	51Y0M0D0H0I	1.20	4	1	0	1.89	1.89	1.56-1.52-1.57-1.80				2	2	0
2012-11-14 9:35:56	2	60Y0M0D0H0I	4.18	4	1	0	1.89	1.89	2.11	2.06	1.78		2	2	0
2012-11-30 9:13:33	2	15Y0M0D0H0I	2.28	4	1	0	1.7	1.7	1.55-1.55-1.61				2	2	0
2012-12-18 9:02:09	2	41Y0M0D0H0I	8.07	4	1	0	1.9	1.9		1.99			2	2	1
2013-1-14 9:09:11	2	37Y0M0D0H0I	1.63	4	1	0	1.71	1.71	1.83-1.89				2	2	2
2013-12-13 13:00:13	2	45Y0M0D0H0I	3.20	2	1	0	1.77	1.77		1.9			2	2	0
2013-2-27 9:02:29	1	34Y0M0D0H0I	10.71	4	1	0	1.79	1.79	1.75	2.12			2	2	0
2013-4-18 9:05:27	2	36Y0M0D0H0I	10.00	4	1	0	1.94	1.94	1.93				2	2	0
2013-6-18 9:17:27	2	53Y0M0D0H0I	14.86	2	1	0	2.37			2.37			2	2	0
2013-7-22 9:33:46	1	36Y0M0D0H0I	3.97	4	1	0	1.98	1.98	1.71-2.10				2	2	1
2013-10-25 9:18:18	1	22Y0M0D0H0I	5.19	4	1	0	1.91	1.91					2	2	0
2013-11-13 9:34:41	2	52Y0M0D0H0I	4.04	4	1	0	2.1	2.1					2	2	0
2014-4-10 9:44:04	2	31Y0M0D0H0I	8.30	4	1	0	1.94	1.94					2	2	0
2014-10-13 15:20:35	2	44Y0M0D0H0I	10.69	4	1	0	1.75	1.75	1.98				2	2	2
2014-7-10 9:13:26	2	51Y0M0D0H0I	6.13	4	1	0	2.05	2.05	1.91				2	2	0
2014-7-30 8:55:16	2	42Y0M0D0H0I	5.66	4	1	0	1.71	1.71					2	2	1
2014-8-27 10:33:36	2	27Y0M0D0H0I	10.91	4	1	0	1.94	1.94					2	2	1
2014-9-30 8:50:41	2	36Y0M0D0H0I	1.73	4	1	0	1.8	1.8	1.54-1.76				2	2	1
2014-11-18 11:24:06	1	24Y0M0D0H0I	12.85	4	1	0	2	2					2	2	1
2014-11-26 8:58:34	2	27Y0M0D0H0I	9.53	4	1	0	1.95	1.95					2	2	0
2015-1-9 9:45:19	1	19Y0M0D0H0I	6.53	4	1	0	1.56	1.56	1.87	1.91	1.96		2	2	0
2015-1-26 9:52:11	2	21Y0M0D0H0I	3.64	4	1	0	1.93	1.93					2	2	0
2012-12-21 10:25:28	2	38Y0M0D0H0I	8.92	4	1	0	2	2（1），1.71（2）	1.88（1）	1.94（1）			2	2	0	0.55
2015-7-13 10:01:20	2	44Y0M0D0H0I	3.67	2	0	0	1.86	1.86	1.59	2.09	2.2		2	2	0
2015-7-27 9:03:39	2	48Y0M0D0H0I	3.73	4	0	0	1.84	1.84		1.97			2	2	0
2015-8-5 10:22:42	1	16Y0M0D0H0I	7.07	4	0	0	1.85	1.85		2.13	2.16		2	2	1
2015-3-2 9:33:35	1	64Y0M0D0H0I	12.88	4	1	0	1	1（2）	2.33（2）			1.91-1.66	2	2	0
2015-7-2 9:25:48	1	60Y0M0D0H0I	8.66	4	1	0	1.87	1.87	1.84-1.56-1.68-1.67-1.69-1.37			1.57	2	2	0
2012-8-22 11:15:59	2	55Y0M0D0H0I	12.51	4	1	0	1.82	1.82	1.56-1.61-1.44-1.47-1.97		1.68	1.93	2	2	1
2012-7-4 11:15:38	2	31Y0M0D0H0I	1.56	4	1	0	1.97	1.97			1.81	1.7	2	2	0
2014-10-24 9:38:28	2	58Y0M0D0H0I	9.43	4	1	0	1.96				1.96	2.11	2	2	0
2015-7-30 8:44:27	2	41Y0M0D0H0I	4.83	4	1	0	1.87	1.87	1.73-1.68-1.84				2	2	0
2012-9-4 10:06:57	2	34Y0M0D0H0I	2.38	4	1	0	1.63	1.63		1.4	1.72		2	2	0
2012-12-3 11:35:54	2	68Y0M0D0H0I	4.10	4	1	0	1.89	1.89	1.50-1.96-2.09-2.14				2	2	0
2013-10-23 12:52:00	1	37Y0M0D0H0I	6.27	4	1	0	1.79	1.79	1.78-1.83-1.85-1.78-1.97	1.95	1.93		2	2	0
2013-10-23 12:51:55	1	62Y0M0D0H0I	14.85	4	1	0	1.64	1.64	1.61-1.99-1.65-1.91		2.07		2	2	0
2014-12-29 9:22:11	2	50Y0M0D0H0I	3.11	4	1	0	1.78	1.78	1.84				2	2	0
2015-11-9 9:27:04	1	42Y0M0D0H0I	2.00	4	1	0	1.9	1.9		1.68	1.89		2	2	1
2015-5-6 9:16:55	2	34Y0M0D0H0I	4.07	4	1	0	1.82	1.82		2.25			2	2	0
2015-10-19 12:11:40	1	63Y0M0D0H0I	3.37	2	1	0	1.96	1.96			1.7		2	2	0
2015-7-29 10:46:20	2	24Y0M0D0H0I	11.05	4	1	0	1.77	1.77	1.74	2.09	1.94		2	2	0
2012-7-30 13:54:41	2	55Y0M0D0H0I	6.55	4	1	0	1.68	1.68					2	2	0	0.61
2013-1-6 0:00:00	2	38Y0M0D0H0I	14.91	3	0	1	2.19	2.19					0	2	0
2016-5-30 8:58:11	2	53Y0M0D0H0I	14.97	3	0	1	2.38	2.38					0	2	0
2013-1-11 8:09:37	2	55Y0M0D0H0I	7.17	3	0	1	2.13	2.13					0	2	0
2012-8-15 11:47:59	1	30Y0M0D0H0I	14.33	3	0	1	2.11	2.11					0	2	0
2012-8-1 9:13:34	2	53Y0M0D0H0I	14.69	1	0	1	2.17	2.17					0	1	0
2012-10-19 9:59:59	1	33Y0M0D0H0I	4.08	3	0	1	2.65	2.65					0	2	0
2012-10-22 16:37:50	1	45Y0M0D0H0I	13.44	3	0	1	1.86	1.86					0	2	0
2012-10-18 9:53:54	2	49Y0M0D0H0I	14.09	1	0	1	2.25	2.25					0	1	0
2012-11-12 9:02:49	2	41Y0M0D0H0I	11.60	3	0	1	1.9	1.9					0	2	0
2012-11-16 9:11:00	1	52Y0M0D0H0I	14.18	3	0	1	1.95	1.95					0	2	0
2012-12-21 9:53:47	2	47Y0M0D0H0I	14.64	3	0	1	2.09	2.09			2.12	2.22	0	2	0
2013-4-7 10:19:49	2	29Y0M0D0H0I	8.99	3	0	1	2.05	2.05					0	2	0
2013-6-13 9:11:33	2	29Y0M0D0H0I	4.65	3	0	1	2.17	2.17					0	2	0
2013-9-24 9:29:57	2	48Y0M0D0H0I	9.84	3	0	1	2.24	2.24					0	2	0
2014-1-26 9:17:32	2	55Y0M0D0H0I	8.46	3	0	1	2.23	2.23					0	1	0
2014-3-17 9:17:45	2	41Y0M0D0H0I	14.24	1	0	1	2.12	2.12					0	1	0
2014-4-8 8:50:22	2	67Y0M0D0H0I	12.10	3	0	1	2.14	2.14					0	2	0
2014-4-18 9:34:07	2	41Y0M0D0H0I	12.15	3	0	1	1.95	1.95					0	2	0
2016-6-12 9:03:05	2	25Y0M0D0H0I	13.55	3	0	1	2.14	2.14					0	2	0
2014-12-10 12:54:54	2	48Y0M0D0H0I	11.98	3	0	1	2.12	2.12					0	2	0
2015-4-14 9:06:16	1	45Y0M0D0H0I	14.57	1	0	1	2.15	2.15					0	2	0
2015-6-5 10:27:31	2	36Y0M0D0H0I	14.91	1	0	1	1.99	1.99					0	1	0
2015-6-25 9:07:26	2	33Y0M0D0H0I	12.62	3	0	1	1.68	1.68					0	2	0
2015-6-9 9:53:41	1	29Y0M0D0H0I	10.66	1	0	1	2.07	2.07					0	1	0
2015-6-15 13:30:03	2	31Y0M0D0H0I	14.73	3	0	1	1.91	1.91					0	2	0
2016-7-21 9:09:55	2	46Y0M0D0H0I	2.56	4	0	1	1.92	1.92					1	2	0
2015-4-28 10:04:26	1	66Y0M0D0H0I	11.84	4	0	1	2.02	2.02					1	2	0
2015-8-4 10:18:05	2	54Y0M0D0H0I	8.95	2	0	1	2.01	2.01					1	1	0
2015-9-10 9:33:09	2	48Y0M0D0H0I	6.73	4	0	1	1.86	1.86					1	2	2
2015-3-2 9:32:12	2	50Y0M0D0H0I	13.99	4	0	1	2.13	2.13					1	2	0
2016-6-28 9:34:18	2	40Y0M0D0H0I	3.46	4	0	1	1.65	1.65					1	2	0
2016-7-13 8:44:36	2	35Y0M0D0H0I	3.09	4	0	1	1.87	1.87					1	2	0
2014-3-21 9:31:39	2	43Y0M0D0H0I	4.89	4	0	1	2.04	2.04			2.23-2.27-2.26-2.28		1	2	0
2016-2-29 8:53:30	2	43Y0M0D0H0I	12.85	4	0	1	1.59	1.59					1	2	0
2014-12-24 13:46:56	2	52Y0M0D0H0I	12.62	4	0	1	2.34			2.34			1	2	0
2013-1-18 9:16:48	1	49Y0M0D0H0I	8.30	4	0	1	1.98	1.98			2.27		1	2	0
2013-5-17 0:00:00	2	51Y0M0D0H0I	13.12	4	0	1	1.99	1.99					1	2	0
2012-11-2 9:33:54	1	15Y0M0D0H0I	4.12	4	0	1	1.79	1.79					1	2	0
2015-11-2 8:52:41	1	44Y0M0D0H0I	7.74	4	0	1	1.83	1.83					1	2	0
2014-4-15 10:18:38	1	35Y0M0D0H0I	13.06	4	0	1	2.01	2.01				2.09	1	2	0
2012-10-15 9:23:25	2	53Y0M0D0H0I	12.48	2	0	1	2.13	2.13			2.22	2.29	1	2	0
2013-1-31 15:47:54	2	52Y0M0D0H0I	11.69	2	0	1	1.96	1.96					1	1	0
2012-7-9 9:04:24	2	61Y0M0D0H0I	13.62	2	0	1	1.72	1.72					1	1	0
2012-7-23 9:51:12	2	39Y0M0D0H0I	7.12	2	0	1	1.99	1.99					1	1	0
2012-10-16 12:16:25	1	34Y0M0D0H0I	11.57	4	0	1	2.01	2.01					1	2	0
2012-7-27 10:26:59	2	53Y0M0D0H0I	8.64	2	0	1	1.97	1.97	2.11-2.03-1.93-2.22				1	1	0
2012-8-3 11:04:45	1	41Y0M0D0H0I	12.43	2	0	1	1.76	1.76					1	1	0
2012-8-10 9:27:12	1	51Y0M0D0H0I	1.20	2	0	1	1.71	1.71					1	1	0
2012-10-19 10:00:15	1	41Y0M0D0H0I	3.87	4	0	1	1.88	1.88	1.74				1	2	0
2012-11-5 9:27:40	2	49Y0M0D0H0I	12.72	2	0	1	2.03	2.03					1	1	0
2012-11-13 9:50:58	1	55Y0M0D0H0I	3.72	4	0	1	1.66	1.66					1	2	0
2012-11-23 9:13:51	2	53Y0M0D0H0I	13.87	4	0	1	2.02	2.02					1	2	0
2012-12-5 8:50:17	2	66Y0M0D0H0I	10.91	4	0	1	2.07	2.07					1	1	0
2012-12-17 9:23:10	2	56Y0M0D0H0I	14.76	2	0	1	2.02				2.02		1	2	0
2012-12-21 9:19:03	2	50Y0M0D0H0I	7.30	2	0	1	1.89	1.89					1	1	0
2013-1-4 9:18:26	2	40Y0M0D0H0I	13.04	2	0	1	2.08	2.08					1	1	1
2013-1-14 9:09:24	2	55Y0M0D0H0I	14.46	2	0	1	2.13	2.13					1	1	0
2013-3-12 9:11:20	2	59Y0M0D0H0I	2.01	4	0	1	1.68	1.68	1.71				1	2	0
2013-3-13 9:58:29	2	54Y0M0D0H0I	8.32	4	0	1	1.9	1.9					1	2	0
2013-5-7 8:56:02	2	41Y0M0D0H0I	14.84	4	0	1	1.99	1.99					1	2	0
2013-5-30 9:57:03	2	54Y0M0D0H0I	14.21	4	0	1	2.11	2.11					1	2	0
2013-6-3 8:59:55	2	48Y0M0D0H0I	12.22	2	0	1	2.06	2.06					1	1	0
2013-8-2 0:00:00	1	50Y0M0D0H0I	11.22	4	0	1	1.97	1.97					1	2	0
2013-8-6 9:52:21	2	29Y0M0D0H0I	13.52	3	0	1	1.99	1.99					1	2	1
2013-8-15 9:55:45	1	49Y0M0D0H0I	14.20	4	0	1	1.98	1.98					1	2	0
2013-9-25 9:22:51	2	44Y0M0D0H0I	10.96	4	0	1	1.89	1.89					1	2	0
2013-9-29 8:49:52	2	60Y0M0D0H0I	8.01	4	0	1	1.86	1.86					1	2	0
2013-11-6 9:32:35	2	42Y0M0D0H0I	9.65	4	0	1	1.77	1.77					1	2	0
2013-11-7 9:11:47	2	46Y0M0D0H0I	6.82	4	0	1	1.75	1.75	1.83				1	2	0
2013-11-7 9:12:00	2	43Y0M0D0H0I	14.74	2	0	1	2.03	2.03					1	1	1
2013-11-18 9:26:19	2	41Y0M0D0H0I	3.99	4	0	1	1.57	1.57					1	2	0
2013-11-22 9:33:36	2	26Y0M0D0H0I	13.74	4	0	1	1.93	1.93					1	2	0
2013-12-16 10:21:56	1	44Y0M0D0H0I	12.60	2	0	1	1.98	1.98					1	1	0
2013-12-23 9:55:37	1	53Y0M0D0H0I	14.55	2	0	1	2.06	2.06					1	2	0
2013-12-31 10:24:23	2	31Y0M0D0H0I	11.15	4	0	1	1.99	1.99	1.96				1	2	1
2014-2-14 9:53:42	1	23Y0M0D0H0I	14.82	4	0	1	1.97	1.97					1	2	0
2014-2-21 9:49:43	2	37Y0M0D0H0I	6.81	4	0	1	1.55	1.55					1	2	0
2014-3-3 9:32:31	1	57Y0M0D0H0I	3.67	4	0	1	1.71	1.71					1	2	0
2014-3-10 9:40:07	2	51Y0M0D0H0I	12.49	4	0	1	2						1	2	0
2014-3-13 10:10:18	2	49Y0M0D0H0I	4.53	4	0	1	1.9	1.9					1	2	0
2014-3-25 10:12:41	1	54Y0M0D0H0I	11.18	4	0	1	2.16	2.16					1	2	0
2014-4-8 8:49:22	1	33Y0M0D0H0I	11.30	4	0	1	2.2	2.2					1	2	0
2014-4-8 8:49:18	2	43Y0M0D0H0I	8.72	2	0	1	2.01	2.01					1	1	0
2014-4-11 8:49:40	2	58Y0M0D0H0I	12.34	2	0	1	2.02	2.02					1	1	0
2014-4-14 9:13:03	2	40Y0M0D0H0I	13.19	4	0	1	1.99	1.99					1	2	0
2014-6-10 11:20:15	1	65Y0M0D0H0I	6.21	4	0	1	1.93	1.93					1	2	0
2014-8-18 8:52:06	2	47Y0M0D0H0I	9.01	2	0	1	2.11	2.11					1	1	0
2014-8-22 9:37:34	1	32Y0M0D0H0I	4.95	4	0	1	1.82	1.82					1	2	0
2014-9-5 9:05:59	1	34Y0M0D0H0I	12.28	4	0	1	1.98	1.98					1	2	0
2014-9-19 9:26:26	1	30Y0M0D0H0I	14.61	4	0	1	2.11	2.11	2.08				1	2	0
2014-10-9 10:29:15	1	60Y0M0D0H0I	13.31	4	0	1	1.78	1.78					1	2	0
2014-10-16 9:36:17	2	48Y0M0D0H0I	7.24	4	0	1	1.92	1.92					1	2	0
2014-11-3 9:28:30	2	63Y0M0D0H0I	14.22	4	0	1	1.67	1.67					1	2	0
2014-11-3 9:28:13	1	64Y0M0D0H0I	9.40	2	0	1	1.87	1.87					1	1	0
2014-11-17 8:55:10	1	33Y0M0D0H0I	4.04	4	0	1	2.01	2.01	1.64				1	2	0
2014-11-27 9:46:27	2	24Y0M0D0H0I	11.58	4	0	1	1.92	1.92					1	2	0
2014-12-1 9:11:07	2	77Y0M0D0H0I	4.92	4	0	1	1.84	1.84	1.71				1	2	0
2014-12-5 10:46:41	1	38Y0M0D0H0I	5.19	4	0	1	1.87	1.87		2.13	2.1		1	2	1
2014-12-10 9:53:49	1	48Y0M0D0H0I	3.32	4	0	1	2.06	2.06	1.86				1	2	0
2014-12-30 9:38:53	2	60Y0M0D0H0I	8.94	2	0	1	1.86	1.86					1	1	0
2015-1-7 9:14:58	2	44Y0M0D0H0I	5.75	4	0	1	1.86	1.86					1	2	0
2015-2-12 10:36:45	1	58Y0M0D0H0I	13.83	4	0	1	1.65	1.65					1	2	0
2015-3-12 9:30:20	1	64Y0M0D0H0I	9.39	4	0	1	2.01	2.01					1	2	0
2015-4-7 9:21:07	1	57Y0M0D0H0I	13.46	2	0	1	2.24	2.24					1	1	0
2015-4-14 9:47:09	1	27Y0M0D0H0I	14.96	4	0	1	2.1	2.1			2.3		1	2	0
2015-4-15 9:43:33	2	42Y0M0D0H0I	3.21	4	0	1	2.07	2.07					1	2	0
2015-4-24 10:20:20	1	30Y0M0D0H0I	5.04	4	0	1	1.75	1.75					1	2	0
2015-7-6 14:14:18	2	41Y0M0D0H0I	8.20	2	0	1	2.1	2.1					1	1	0
2015-4-27 8:59:30	1	51Y0M0D0H0I	2.90	2	0	1	2.07	2.07					1	2	0
2015-9-18 9:50:04	2	47Y0M0D0H0I	12.33	2	0	1	1.96	1.96					1	1	0
2015-5-14 9:16:33	1	65Y0M0D0H0I	2.86	2	0	1	2.01	2.01					1	1	0
2015-6-2 11:10:30	2	52Y0M0D0H0I	14.55	4	0	1	1.89	1.89					1	2	0
2015-5-29 9:25:57	2	42Y0M0D0H0I	14.52	2	0	1	2.19	2.19					1	1	0
2015-6-16 9:36:36	2	46Y0M0D0H0I	8.59	4	0	1	1.78	1.78					1	2	0
2015-6-29 9:18:11	2	62Y0M0D0H0I	9.75	4	0	1	1.96	1.96	2.04				1	2	0
2015-7-22 9:51:33	1	27Y0M0D0H0I	7.99	4	0	1	2.38	2.38					1	2	0
2015-7-24 9:19:07	2	52Y0M0D0H0I	13.10	4	0	1	1.97	1.97					1	1	0
2013-8-26 8:47:41	1	63Y0M0D0H0I	14.86	4	1	1	2.08	2.08					1	2	0
2012-6-26 11:18:56	2	49Y0M0D0H0I	8.04	2	1	1	2						1	2	0
2012-9-11 9:52:11	2	33Y0M0D0H0I	12.91	4	1	1	2.39	2.39					1	2	0
2013-1-31 8:42:13	1	50Y0M0D0H0I	13.25	4	1	1	1.94	1.94	2.05				1	2	0
2015-8-24 10:28:50	2	21Y0M0D0H0I	11.40	4	1	1	2.18	2.18			2.28	2.31	1	2	0
2014-11-11 10:43:16	2	30Y0M0D0H0I	14.30	4	1	1	2.05	2.05					1	2	0
2014-11-26 8:58:21	2	57Y0M0D0H0I	7.57	4	1	1	1.89	1.89	2.20-2.00				1	2	0
2015-7-31 8:48:33	2	48Y0M0D0H0I	7.58	4	1	1	2.01	2.01					1	2	0
2013-10-11 11:05:55	2	52Y0M0D0H0I	6.12	4	0	1	1.79	1.79					2	2	0
2015-5-13 9:27:38	2	61Y0M0D0H0I	9.30	2	0	1	2.23	2.23					2	1	0
2013-9-24 10:17:17	1	73Y0M0D0H0I	6.86	4	0	1	1.54	1.54					2	2	0
2013-4-17 12:34:15	1	22Y0M0D0H0I	3.43	4	0	1	1.79	1.79	1.82-2.13-1.82				2	2	0
2013-1-15 9:10:48	1	34Y0M0D0H0I	3.81	4	0	1	1.75	1.75		2.32			2	2	0
2012-11-22 9:43:52	1	65Y0M0D0H0I	7.15	4	0	1	1.91	1.91（2）1.92（3）	23.38			2.21（2）	2	2	0
2014-11-28 9:16:25	2	62Y0M0D0H0I	9.35	4	0	1	1.93	1.93					2	2	0
2015-7-21 11:36:25	1	19Y0M0D0H0I	5.49	4	0	1	1.9	1.9	1.88		2.32		2	2	1
2014-1-17 10:30:29	2	49Y0M0D0H0I	5.59	4	0	1	1.91	1.91	1.62				2	2	2	0.9
2013-8-8 9:43:58	2	59Y0M0D0H0I	5.66	2	0	1	1.71	1.71					2	2	0
2015-3-31 9:44:59	2	25Y0M0D0H0I	3.25	4	0	1	2.21	2.21	1.80-1.51				2	2	1
2012-7-18 11:57:09	2	48Y0M0D0H0I	13.74	4	0	1	1.95	1.95					2	2	1
2012-7-17 11:16:13	1	43Y0M0D0H0I	3.97	4	0	1	1.53	1.53					2	2	2
2012-10-11 10:14:46	1	53Y0M0D0H0I	6.45	4	0	1	1.73	1.73	1.69				2	2	0
2012-7-2 12:45:38	2	49Y0M0D0H0I	9.87	2	0	1	2.25	2.25					2	2	0
2012-6-14 10:00:42	2	43Y0M0D0H0I	8.38	2	0	1	1.76	1.76	1.99				2	1	2
2012-6-15 10:03:35	1	37Y0M0D0H0I	5.35	4	0	1	2.08	2.08					2	2	0
2012-6-18 9:52:38	2	64Y0M0D0H0I	2.83	2	0	1	1.77	1.77					2	1	0
2012-6-21 9:46:35	1	45Y0M0D0H0I	2.38	2	0	1	1.67	1.67	1.65				2	1	1
2012-7-3 9:57:31	2	29Y0M0D0H0I	2.38	4	0	1	1.95	1.95					2	2	0
2012-7-12 13:22:25	2	41Y0M0D0H0I	1.60	4	0	1	1.87	1.87	1.56				2	2	1
2012-7-20 9:26:52	2	55Y0M0D0H0I	4.24	2	0	1	1.85	1.85					2	2	0
2012-7-20 9:27:12	2	67Y0M0D0H0I	6.37	1	0	1	1.93	1.93					2	1	1
2012-7-27 10:24:35	2	47Y0M0D0H0I	4.76	4	0	1	1.83	1.83					2	2	0
2012-7-30 10:08:07	2	44Y0M0D0H0I	2.29	4	0	1	1.83	1.83	1.5				2	2	0
2012-8-17 9:48:48	2	38Y0M0D0H0I	5.26	4	0	1	1.91	1.91	1.90-1.99	2.25			2	2	2
2012-8-22 10:15:37	2	42Y0M0D0H0I	3.37	2	0	1	1.84	1.84					2	1	0
2012-9-6 10:16:10	2	47Y0M0D0H0I	2.63	4	0	1	1.57	1.57					2	2	0
2012-9-21 10:05:42	2	20Y0M0D0H0I	4.02	4	0	1	1.65	1.65					2	2	0
2012-9-27 10:06:57	2	40Y0M0D0H0I	10.82	4	0	1	1.9	1.9					2	2	0
2012-11-8 10:39:03	2	48Y0M0D0H0I	2.45	4	0	1	1.72	1.72					2	2	1
2012-11-9 9:22:42	2	62Y0M0D0H0I	7.66	2	0	1	1.64	1.64					2	2	0
2012-11-15 9:27:19	2	45Y0M0D0H0I	3.77	4	0	1	1.82	1.82	1.52				2	2	1
2012-11-19 9:32:04	2	36Y0M0D0H0I	12.21	4	0	1	1.97	1.97					2	2	0
2012-11-20 9:41:30	2	38Y0M0D0H0I	5.50	4	0	1	1.88	1.88	1.77-1.62-2.37				2	2	0
2012-11-23 9:14:38	1	47Y0M0D0H0I	2.52	4	0	1	2.02	2.02					2	2	1
2012-11-29 9:52:23	2	35Y0M0D0H0I	4.77	4	0	1	1.99	1.99		2			2	2	0
2012-12-6 9:00:08	2	54Y0M0D0H0I	11.55	4	0	1	1.95	1.95	2.53	2.48			2	2	0
2012-12-7 9:16:08	2	69Y0M0D0H0I	5.41	2	0	1	1.81	1.81	1.3				2	2	1
2012-12-11 8:58:57	1	46Y0M0D0H0I	3.27	4	0	1	1.77	1.77	1.8	1.43	2.06		2	2	0
2012-12-13 9:57:31	2	55Y0M0D0H0I	6.32	2	0	1	2.15	2.15	2.09-1.99				2	1	0
2012-12-31 9:06:02	1	55Y0M0D0H0I	2.92	4	0	1	1.97	1.97	1.79				2	2	0
2013-1-8 9:07:55	2	22Y0M0D0H0I	4.79	4	0	1	1.86	1.86		2.11	2.09		2	2	1
2013-3-4 9:31:05	2	37Y0M0D0H0I	14.97	4	0	1	1.8	1.8					2	2	0
2013-3-4 9:30:18	2	32Y0M0D0H0I	6.70	4	0	1	1.82	1.82					2	2	0
2013-3-14 9:10:23	2	63Y0M0D0H0I	4.84	4	0	1	1.77	1.77	1.50-1.86				2	2	0
2013-4-3 11:00:15	2	44Y0M0D0H0I	4.03	2	0	1	1.9	1.9	1.78				2	1	1
2013-4-7 10:17:29	1	48Y0M0D0H0I	7.90	4	0	1	1.79	1.79	2.02				2	2	0
2013-4-9 9:22:48	2	53Y0M0D0H0I	7.83	2	0	1	2.14	2.14					2	1	1
2013-4-19 9:04:25	2	34Y0M0D0H0I	4.00	4	0	1	1.71	1.71					2	2	0
2013-4-26 9:16:33	1	43Y0M0D0H0I	2.54	4	0	1	1.77	1.77	1.93				2	2	1
2013-4-27 9:29:17	2	51Y0M0D0H0I	11.23	4	0	1	1.82	1.82		2.04			2	2	0
2013-5-3 10:17:40	2	54Y0M0D0H0I	12.52	4	0	1	2.03	2.03					2	2	0
2013-5-13 8:52:38	1	42Y0M0D0H0I	4.77	4	0	1	1.91	1.91		2.56			2	2	0
2013-5-17 9:21:43	1	58Y0M0D0H0I	14.49	4	0	1	1.88	1.88	2.16-2.17-2.23				2	2	0
2013-5-22 8:59:28	2	21Y0M0D0H0I	8.92	4	0	1	1.59	1.59					2	2	0
2013-6-20 9:49:53	2	58Y0M0D0H0I	6.76	2	0	1	1.77	1.77					2	1	0
2013-6-28 8:54:49	2	41Y0M0D0H0I	5.32	4	0	1	1.92	1.92					2	2	1	0.73
2013-7-5 8:43:36	2	43Y0M0D0H0I	13.43	2	0	1	1.94	1.94	1.85				2	2	0
2013-7-11 9:45:17	2	66Y0M0D0H0I	4.89	4	0	1	1.77	1.77					2	2	0
2013-7-15 10:01:49	2	51Y0M0D0H0I	10.85	4	0	1	2.02	2.02					2	2	0
2013-7-26 10:03:01	1	48Y0M0D0H0I	5.29	4	0	1	1.88	1.88					2	2	1
2013-8-20 10:17:58	2	34Y0M0D0H0I	11.18	4	0	1	1.86	1.86	1.92				2	2	0
2013-9-9 9:06:58	1	34Y0M0D0H0I	13.83	4	0	1	2.14	2.14					2	2	0
2013-9-13 10:23:27	2	49Y0M0D0H0I	5.91	2	0	1	1.77	1.77	1.86				2	2	1
2013-9-18 9:22:26	2	59Y0M0D0H0I	5.24	4	0	1	1.61	1.61					2	2	1
2013-9-30 9:50:35	2	40Y0M0D0H0I	4.44	4	0	1	2.05	2.05	1.71				2	2	0
2013-10-28 14:53:25	1	52Y0M0D0H0I	14.05	2	0	1	2						2	1	0
2013-9-25 9:22:23	2	57Y0M0D0H0I	6.12	4	0	1	2.18	2.18	1.75				2	2	0
2013-9-29 8:50:01	1	34Y0M0D0H0I	5.09	4	0	1	2.19	2.19	1.95-1.88-2.36				2	2	0
2013-9-30 9:51:35	2	42Y0M0D0H0I	5.27	4	0	1	1.89						2	2	0
2013-10-11 8:54:04	2	36Y0M0D0H0I	4.82	4	0	1	1.88	1.88					2	2	0
2013-10-16 10:35:42	1	30Y0M0D0H0I	11.21	4	0	1	1.85	1.85					2	2	0
2013-10-14 8:46:30	2	57Y0M0D0H0I	5.98	2	0	1	2.08	2.08					2	1	0
2013-10-24 9:32:48	1	23Y0M0D0H0I	13.57	4	0	1	1.88	1.88					2	2	0
2013-10-28 8:59:36	2	30Y0M0D0H0I	5.01	4	0	1	1.87	1.87					2	2	0
2013-10-31 9:10:34	2	55Y0M0D0H0I	4.62	4	0	1	1.95	1.95					2	2	1
2013-11-15 9:31:32	1	57Y0M0D0H0I	13.38	2	0	1	1.84	1.84					2	1	0
2013-11-18 9:24:14	2	46Y0M0D0H0I	5.86	2	0	1	1.83	1.83					2	2	1
2013-11-22 9:46:25	2	56Y0M0D0H0I	6.39	4	0	1	1.88	1.88					2	2	0
2013-11-28 9:11:11	1	29Y0M0D0H0I	5.29	4	0	1	1.91	1.91					2	2	0
2013-11-28 9:12:03	1	28Y0M0D0H0I	8.26	4	0	1	1.72	1.72	1.92				2	2	1
2013-12-4 9:43:10	2	57Y0M0D0H0I	7.60	4	0	1	1.76	1.76					2	2	0
2013-12-10 9:49:16	2	64Y0M0D0H0I	5.69	4	0	1	1.89						2	2	1
2013-12-6 8:49:43	2	39Y0M0D0H0I	7.52	4	0	1	1.83	1.83					2	2	1
2013-12-5 9:14:15	1	49Y0M0D0H0I	9.88	4	0	1	1.82	1.82					2	2	0
2013-12-10 9:49:01	2	36Y0M0D0H0I	12.92	4	0	1	2						2	2	0
2014-9-25 10:23:40	1	39Y0M0D0H0I	3.74	4	0	1	2.03	2.03	1.81				2	2	0
2013-12-16 10:22:58	1	68Y0M0D0H0I	8.57	4	0	1	2	2					2	2	0
2013-12-16 10:21:47	1	35Y0M0D0H0I	2.88	2	0	1	1.89						2	1	2
2013-12-18 9:06:21	2	37Y0M0D0H0I	9.29	4	0	1	1.64	1.64					2	2	1
2013-12-18 9:06:17	1	25Y0M0D0H0I	5.26	4	0	1	1.88	1.88					2	2	0
2013-12-20 9:50:49	2	48Y0M0D0H0I	4.03	2	0	1	1.86	1.86	1.66				2	2	0
2014-1-3 9:45:09	2	61Y0M0D0H0I	3.98	4	0	1	1.9	1.9					2	2	0
2013-12-26 9:26:32	2	63Y0M0D0H0I	14.93	4	0	1	1.76	1.76					2	2	0
2013-12-26 9:23:20	1	64Y0M0D0H0I	3.87	4	0	1	1.79	1.79					2	2	1
2013-12-30 10:05:46	2	61Y0M0D0H0I	9.78	4	0	1	2.06	2.06					2	2	1
2014-1-2 9:36:08	2	33Y0M0D0H0I	3.86	4	0	1	1.66	1.66	1.86-1.53				2	2	1
2014-1-2 8:56:14	2	34Y0M0D0H0I	10.85	4	0	1	1.9	1.9					2	2	0
2014-1-6 8:56:02	2	25Y0M0D0H0I	14.67	4	0	1	1.96	1.96	2.25				2	2	0
2014-1-23 8:57:35	2	37Y0M0D0H0I	6.85	4	0	1	1.77	1.77					2	2	0
2014-1-26 9:18:00	1	64Y0M0D0H0I	3.59	1	0	1	1.79	1.79					2	2	0
2014-2-12 9:38:55	2	55Y0M0D0H0I	3.43	4	0	1	1.89						2	2	1
2014-2-11 10:19:14	2	32Y0M0D0H0I	4.39	4	0	1	1.89						2	2	1
2014-2-21 9:29:28	2	51Y0M0D0H0I	5.09	4	0	1	1.84	1.84	1.72				2	2	2
2014-2-24 8:51:30	2	70Y0M0D0H0I	7.92	4	0	1	2.18	2.18					2	2	0
2014-2-24 8:52:10	2	12Y0M0D0H0I	5.32	4	0	1	1.76	1.76	1.29-1.56-1.99				2	2	2
2014-3-19 8:50:05	1	18Y0M0D0H0I	6.15	4	0	1	1.79	1.79					2	2	2
2014-3-7 9:25:36	1	49Y0M0D0H0I	11.64	2	0	1	2.16	2.16					2	2	0
2014-3-10 9:41:18	2	38Y0M0D0H0I	11.70	4	0	1	1.72	1.72					2	2	0
2014-3-19 8:50:17	2	40Y0M0D0H0I	3.01	4	0	1	1.63	1.63	1.57-1.60-1.95				2	2	1
2014-3-20 9:41:32	2	51Y0M0D0H0I	2.96	4	0	1	1.68	1.68					2	2	0
2014-3-28 8:57:20	1	13Y0M0D0H0I	8.37	4	0	1	1.86	1.86	1.55				2	2	0
2014-3-31 8:58:32	2	58Y0M0D0H0I	12.43	4	0	1	1.91	1.91	1.9		2.05		2	2	0
2014-4-2 9:28:54	2	56Y0M0D0H0I	13.09	2	0	1	2.22	2.22					2	1	0
2014-4-8 8:49:09	2	34Y0M0D0H0I	7.10	4	0	1	2.07	2.07					2	2	0
2014-4-15 9:40:36	2	62Y0M0D0H0I	12.64	4	0	1	2.12	2.12					2	2	0
2014-4-18 9:33:33	2	48Y0M0D0H0I	4.38	4	0	1	1.83	1.83					2	2	0
2014-4-18 9:48:09	2	30Y0M0D0H0I	4.29	4	0	1	2.11	2.11					2	2	1
2014-4-22 9:50:37	2	42Y0M0D0H0I	4.41	4	0	1	1.97	1.97					2	2	1
2014-5-19 11:15:55	1	55Y0M0D0H0I	9.42	4	0	1	1.98	1.98					2	2	0
2014-4-28 9:17:19	2	28Y0M0D0H0I	5.00	4	0	1	2.01	2.01					2	2	1
2014-4-28 9:16:39	1	49Y0M0D0H0I	12.31	4	0	1	1.82	1.82					2	2	0
2014-4-30 9:13:43	2	20Y0M0D0H0I	4.97	4	0	1	1.91	1.91					2	2	0
2014-5-7 9:13:44	2	58Y0M0D0H0I	6.35	2	0	1	1.79	1.79					2	1	0
2014-5-9 10:03:26	1	36Y0M0D0H0I	11.79	4	0	1	2.11	2.11	1.94				2	2	0
2015-7-23 8:58:51	2	65Y0M0D0H0I	1.32	4	0	1	1.95	1.95	1.73				2	2	0
2014-5-23 9:29:06	1	11Y0M0D0H0I	8.18	4	0	1	1.8	1.8	1.84				2	2	1
2014-5-26 9:55:28	2	45Y0M0D0H0I	11.33	1	0	1	2.17	2.17					2	1	0
2014-5-26 9:00:12	1	59Y0M0D0H0I	14.79	4	0	1	1.83	1.83					2	1	1
2014-5-23 9:09:29	1	49Y0M0D0H0I	14.35	4	0	1	1.88	1.88	1.64				2	2	0
2014-6-16 9:00:30	1	53Y0M0D0H0I	11.38	3	0	1	1.92	1.92					2	2	0
2014-6-12 8:53:36	1	65Y0M0D0H0I	4.35	4	0	1	1.93	1.93					2	2	0
2014-6-12 8:53:11	2	49Y0M0D0H0I	7.64	4	0	1	2.06	2.06	1.88				2	2	1
2014-6-12 8:53:07	2	55Y0M0D0H0I	6.64	4	0	1	1.86	1.86	1.96-1.94-1.51-1.54-1.88-1.62-1.64				2	2	0
2014-6-13 10:25:18	2	58Y0M0D0H0I	4.34	4	0	1	1.82	1.82					2	2	0
2015-3-13 9:36:07	2	66Y0M0D0H0I	3.91	4	0	1	2.13	2.13					2	2	0
2014-7-1 9:41:16	2	22Y0M0D0H0I	14.53	4	0	1	1.81	1.81	1.97				2	2	0
2014-7-3 9:31:20	2	61Y0M0D0H0I	6.23	4	0	1	2.01	2.01	2				2	2	0
2014-7-10 9:14:02	2	58Y0M0D0H0I	8.97	4	0	1	1.91	1.91	1.68				2	2	2
2014-7-16 10:23:35	2	69Y0M0D0H0I	6.75	4	0	1	1.79	1.79					2	2	1
2014-7-18 8:55:24	2	38Y0M0D0H0I	5.69	4	0	1	1.88	1.88					2	2	0
2014-7-21 9:08:54	2	49Y0M0D0H0I	5.67	4	0	1	1.72	1.72	1.86				2	2	0
2014-7-21 9:06:49	2	37Y0M0D0H0I	5.08	4	0	1	1.83	1.83					2	2	0
2014-7-24 10:02:46	2	43Y0M0D0H0I	8.79	4	0	1	1.73	1.73					2	2	0
2014-8-11 9:04:11	2	21Y0M0D0H0I	12.98	4	0	1	2.07	2.07	2.18				2	2	0
2014-8-11 9:20:07	1	47Y0M0D0H0I	8.03	4	0	1	2.06	2.06					2	2	0
2014-8-13 10:04:30	2	21Y0M0D0H0I	10.14	3	0	1	2.12	2.12					2	2	0
2014-11-17 8:54:07	2	42Y0M0D0H0I	3.18	4	0	1	1.76	1.76					2	2	0
2014-8-19 9:53:29	2	61Y0M0D0H0I	6.28	4	0	1	2	2	1.96				2	2	1
2014-8-18 8:50:09	2	31Y0M0D0H0I	10.13	4	0	1	1.84	1.84	1.97				2	2	0
2014-8-19 10:01:50	2	44Y0M0D0H0I	13.07	3	0	1	1.81	1.81					2	2	1
2014-8-26 9:07:52	1	23Y0M0D0H0I	4.80	4	0	1	1.83	1.83	1.7				2	2	0
2014-8-25 10:22:41	2	34Y0M0D0H0I	8.06	2	0	1	1.85	1.85					2	2	0
2014-8-29 8:55:42	2	41Y0M0D0H0I	11.59	4	0	1	2.22	2.22	2.00-2.05-2.20				2	2	0
2014-8-26 9:08:23	2	28Y0M0D0H0I	8.02	4	0	1	1.64	1.64					2	2	0
2014-8-26 10:06:51	2	43Y0M0D0H0I	7.00	4	0	1	1.74	1.74	1.75				2	2	0
2014-9-2 9:56:55	2	38Y0M0D0H0I	8.45	2	0	1	1.7	1.7					2	1	1
2014-9-5 9:05:55	2	43Y0M0D0H0I	7.75	4	0	1	1.96	1.96					2	2	2
2014-9-4 9:43:43	2	32Y0M0D0H0I	7.86	4	0	1	1.89	1.89					2	2	0
2014-9-5 9:05:26	1	32Y0M0D0H0I	12.05	4	0	1	2.2	2.2	1.91				2	2	0
2015-11-20 14:02:04	1	21Y0M0D0H0I	10.51	4	0	1	1.92	1.92					2	2	0
2014-9-5 9:58:00	2	27Y0M0D0H0I	10.50	4	0	1	1.71	1.71					2	2	0
2014-9-18 9:35:20	2	40Y0M0D0H0I	13.87	4	0	1	1.9	1.9					2	2	0
2014-9-22 8:57:23	2	18Y0M0D0H0I	6.68	4	0	1	1.76	1.76					2	2	1
2014-9-26 9:23:11	2	26Y0M0D0H0I	10.03	4	0	1	1.81	1.81	1.96				2	2	0
2014-10-8 9:18:12	2	18Y0M0D0H0I	3.47	4	0	1	1.89	1.89					2	2	0
2014-11-10 12:06:21	2	28Y0M0D0H0I	10.03	3	0	1	1.91	1.91					2	2	0
2014-10-9 10:08:43	2	53Y0M0D0H0I	5.16	4	0	1	1.75	1.75					2	2	0
2014-10-14 10:34:21	2	56Y0M0D0H0I	5.89	4	0	1	1.63	1.63	1.71				2	2	0
2014-10-17 9:36:04	2	40Y0M0D0H0I	4.63	4	0	1	1.8	1.8					2	2	0
2014-10-17 9:33:54	1	28Y0M0D0H0I	4.40	4	0	1	1.97	1.97					2	2	2
2014-10-24 9:44:05	2	59Y0M0D0H0I	10.37	4	0	1	1.84	1.84					2	2	0
2014-10-28 9:21:36	2	50Y0M0D0H0I	6.87	2	0	1	1.9	1.9					2	1	1
2014-10-30 9:20:23	2	33Y0M0D0H0I	6.31	4	0	1	1.92	1.92	1.75-2.00				2	2	2
2014-10-30 9:20:53	2	34Y0M0D0H0I	5.02	4	0	1	1.8	1.8					2	2	0
2014-10-31 10:05:28	1	23Y0M0D0H0I	6.31	4	0	1	1.65	1.65	1.67				2	2	0
2014-10-31 10:05:32	1	37Y0M0D0H0I	10.86	4	0	1	1.92	1.92					2	2	1
2014-11-4 10:34:28	2	41Y0M0D0H0I	14.14	4	0	1	1.95	1.95					2	2	0
2014-11-6 9:22:33	2	56Y0M0D0H0I	2.96	4	0	1	1.85	1.85	1.86				2	2	0
2014-11-12 9:26:45	1	42Y0M0D0H0I	5.10	4	0	1	1.91	1.91					2	2	0
2014-11-14 10:19:31	1	34Y0M0D0H0I	11.66	4	0	1	2.23	2.23	2.11				2	2	0
2014-11-17 8:53:34	2	36Y0M0D0H0I	3.94	4	0	1	1.71	1.71					2	2	1
2014-11-17 8:57:29	1	44Y0M0D0H0I	11.24	4	0	1	1.8	1.8					2	2	0
2014-11-18 9:12:46	1	57Y0M0D0H0I	6.42	4	0	1	1.83	1.83	1.9	2.11			2	2	0
2014-11-18 9:02:28	2	22Y0M0D0H0I	7.16	4	0	1	1.86	1.86					2	2	0
2014-11-19 10:18:00	1	29Y0M0D0H0I	7.21	4	0	1	1.56	1.56					2	2	0
2014-11-20 9:22:08	1	60Y0M0D0H0I	5.09	4	0	1	1.61	1.61					2	2	0
2014-11-27 9:06:05	2	32Y0M0D0H0I	13.04	4	0	1	1.73	1.73					2	2	0
2015-7-6 8:57:55	2	43Y0M0D0H0I	7.19	4	0	1	2.02	2.02		2.19			2	2	0
2014-11-28 9:41:03	1	56Y0M0D0H0I	6.01	4	0	1	2.07	2.07	1.81				2	2	0
2014-12-15 10:08:36	2	56Y0M0D0H0I	6.46	4	0	1	1.7	1.7	1.79				2	2	0
2015-1-23 9:37:33	1	56Y0M0D0H0I	11.29	4	0	1	2.03	2.03		2.31	2.23		2	2	0
2014-12-12 8:49:12	2	42Y0M0D0H0I	5.04	4	0	1	1.99	1.99	1.83	2.1	2.07		2	2	0
2016-4-9 9:32:00	1	62Y0M0D0H0I	5.11	4	0	1	1.9	1.9					2	2	0
2014-12-16 10:19:39	1	59Y0M0D0H0I	3.31	4	0	1	1.99	1.99	2.16				2	2	0
2014-12-23 9:32:15	2	34Y0M0D0H0I	5.91	4	0	1	1.65	1.65					2	2	0
2014-12-23 10:23:31	2	24Y0M0D0H0I	5.07	4	0	1	1.75	1.75					2	2	0
2014-12-18 10:28:43	2	43Y0M0D0H0I	14.98	2	0	1	1.89	1.89					2	1	0
2014-12-23 9:55:40	1	37Y0M0D0H0I	6.32	4	0	1	2	2					2	2	0
2014-12-25 9:44:40	2	49Y0M0D0H0I	7.00	2	0	1	1.83	1.83	1.75				2	1	0
2015-1-13 10:25:23	2	44Y0M0D0H0I	3.38	4	0	1	1.53	1.53	1.71				2	2	0
2015-1-9 10:24:37	1	36Y0M0D0H0I	10.78	4	0	1	1.98	1.98					2	2	0
2015-1-23 9:37:57	2	16Y0M0D0H0I	11.09	4	0	1	1.92	1.92	1.77-1.97-2.49-2.31-2.35		2.24		2	2	0
2015-1-22 9:41:09	2	26Y0M0D0H0I	4.41	4	0	1	1.81	1.81					2	2	0
2015-1-22 9:42:19	1	21Y0M0D0H0I	13.04	4	0	1	1.83	1.83					2	2	0
2015-1-26 9:52:03	2	45Y0M0D0H0I	13.92	4	0	1	1.79	1.79					2	1	0
2015-1-28 9:30:59	2	27Y0M0D0H0I	12.90	4	0	1	2.07	2.07					2	2	0
2015-1-28 9:32:24	2	45Y0M0D0H0I	3.86	4	0	1	2.05	2.05					2	2	0
2015-2-5 9:47:51	2	40Y0M0D0H0I	4.80	4	0	1	1.7	1.7					2	2	0
2015-2-11 11:03:06	2	68Y0M0D0H0I	12.54	4	0	1	1.87	1.87					2	2	0
2015-2-13 11:30:50	2	55Y0M0D0H0I	3.33	4	0	1	1.76	1.76					2	2	2
2015-2-12 9:24:49	2	36Y0M0D0H0I	12.66	4	0	1	1.85	1.85					2	2	0
2015-2-13 11:30:59	2	46Y0M0D0H0I	6.15	4	0	1	2	2					2	2	0
2015-3-4 9:15:07	2	55Y0M0D0H0I	13.58	4	0	1	2.04	2.04			2.4		2	2	0
2015-2-28 12:48:49	2	35Y0M0D0H0I	7.68	4	0	1	2.04	2.04					2	2	1
2015-3-9 9:21:12	2	59Y0M0D0H0I	7.77	4	0	1	1.78	1.78					2	2	1
2015-11-30 8:59:04	2	43Y0M0D0H0I	6.66	4	0	1	1.77	1.77					2	2	0
2015-3-13 10:00:00	1	34Y0M0D0H0I	11.64	4	0	1	1.79	1.79					2	2	0
2015-3-12 9:12:44	2	45Y0M0D0H0I	2.68	4	0	1	1.64	1.64	1.50-1.81-1.68				2	2	0
2015-3-19 9:19:15	2	52Y0M0D0H0I	13.81	4	0	1	2.11	2.11					2	2	0
2015-3-23 9:03:18	2	31Y0M0D0H0I	13.14	4	0	1	2.08	2.08					2	2	0
2015-3-19 9:38:41	1	35Y0M0D0H0I	4.77	4	0	1	1.76	1.76					2	2	0
2015-3-24 9:55:09	2	24Y0M0D0H0I	13.94	4	0	1	1.75	1.75	2.05	2.13			2	2	0
2015-4-1 9:13:22	2	34Y0M0D0H0I	2.01	4	0	1	1.89	1.89					2	2	0
2015-4-8 9:30:52	2	50Y0M0D0H0I	1.35	4	0	1	1.72	1.72					2	2	0
2015-4-9 9:59:11	1	21Y0M0D0H0I	1.71	4	0	1	1.98	1.98	1.57				2	2	0
2015-4-21 9:49:14	2	39Y0M0D0H0I	6.76	4	0	1	1.81	1.81					2	2	0
2015-4-21 9:49:37	2	36Y0M0D0H0I	9.38	4	0	1	1.83	1.83	1.76				2	2	0
2015-4-30 9:07:41	2	47Y0M0D0H0I	10.09	4	0	1	1.81	1.81	1.98				2	2	0
2015-5-6 9:16:47	2	29Y0M0D0H0I	6.72	4	0	1	1.97	1.97					2	2	0
2015-4-29 11:06:54	2	70Y0M0D0H0I	14.42	2	0	1	1.71				1.71		2	2	0
2015-5-5 11:26:33	2	42Y0M0D0H0I	12.66	4	0	1	1.97	1.97			2.44		2	2	0
2015-5-7 9:33:09	2	37Y0M0D0H0I	2.74	4	0	1	1.86	1.86					2	2	1
2015-5-12 9:32:53	1	30Y0M0D0H0I	2.03	4	0	1	1.96	1.96					2	2	0
2015-5-20 9:34:42	1	62Y0M0D0H0I	6.91	4	0	1	1.71	1.71					2	2	0
2015-5-19 9:49:17	2	26Y0M0D0H0I	2.97	4	0	1	1.57	1.57	1.73-1.76				2	2	0
2015-5-25 11:59:53	2	26Y0M0D0H0I	2.71	4	0	1	1.95	1.95					2	2	1
2015-5-26 10:07:07	2	52Y0M0D0H0I	11.42	4	0	1	1.64	1.64					2	2	1
2015-5-29 9:26:29	1	27Y0M0D0H0I	5.79	4	0	1	2.27	2.27					2	2	0
2015-6-2 10:01:46	2	58Y0M0D0H0I	4.87	4	0	1	1.67	1.67					2	2	0
2015-6-2 10:02:14	2	27Y0M0D0H0I	4.42	4	0	1	1.74	1.74					2	2	0
2015-6-2 10:01:55	2	20Y0M0D0H0I	11.20	4	0	1	1.86	1.86					2	2	0
2015-6-4 9:12:55	2	24Y0M0D0H0I	2.27	4	0	1	2.14	2.14					2	2	0
2015-6-9 10:31:51	2	27Y0M0D0H0I	9.50	4	0	1	2.14	2.14		2.34			2	2	0
2015-6-5 10:27:23	2	27Y0M0D0H0I	14.50	4	0	1	2.1	2.1					2	2	1
2015-6-11 9:43:02	1	32Y0M0D0H0I	14.59	4	0	1	1.93	1.93	2.18				2	2	0	0.8
2015-6-15 13:27:45	2	38Y0M0D0H0I	12.62	4	0	1	1.83	1.83					2	2	0
2015-6-18 10:46:20	2	34Y0M0D0H0I	7.97	4	0	1	2.29	2.29	2.02				2	2	0
2015-6-18 9:56:27	2	31Y0M0D0H0I	8.01	4	0	1	2.14	2.14					2	2	0
2015-6-19 10:20:15	2	41Y0M0D0H0I	3.98	4	0	1	1.72	1.72					2	2	0
2015-6-26 10:09:27	1	43Y0M0D0H0I	2.31	4	0	1	1.68	1.68	1.50-1.81				2	2	0
2015-6-24 9:45:20	2	61Y0M0D0H0I	3.67	4	0	1	1.95	1.95					2	2	0
2015-6-23 9:22:31	2	47Y0M0D0H0I	9.06	4	0	1	1.67	1.67	1.98				2	2	0
2015-6-24 9:03:25	2	54Y0M0D0H0I	12.63	2	0	1	2.43	2.43	2.09				2	1	0
2015-6-30 10:56:47	1	34Y0M0D0H0I	6.98	4	0	1	1.81	1.81	1.81-1.83				2	2	0
2015-6-30 10:56:38	2	18Y0M0D0H0I	5.15	4	0	1	1.81	1.81		2.19			2	2	0
2015-7-6 9:58:49	2	52Y0M0D0H0I	12.43	4	0	1	1.82	1.82	2.26				2	2	1
2015-7-8 10:16:58	2	62Y0M0D0H0I	6.66	2	0	1	2	2					2	1	0
2015-7-13 10:01:16	1	47Y0M0D0H0I	3.50	4	0	1	1.89	1.89					2	2	0
2015-7-14 10:25:45	2	51Y0M0D0H0I	5.81	4	0	1	1.93	1.93					2	2	0
2015-7-13 9:48:43	2	31Y0M0D0H0I	6.20	4	0	1	1.93	1.93					2	2	0
2015-7-17 9:03:26	2	59Y0M0D0H0I	4.25	4	0	1	1.83	1.83					2	1	0
2015-7-20 9:34:10	2	36Y0M0D0H0I	5.02	4	0	1	1.7	1.7					2	2	0
2015-7-28 8:51:11	1	68Y0M0D0H0I	8.20	4	0	1	1.67	1.67					2	2	0
2015-8-12 11:14:13	2	31Y0M0D0H0I	4.32	4	0	1	1.74	1.74		2.06			2	2	1
2015-11-16 11:08:16	2	16Y0M0D0H0I	3.93	4	0	1	2	2	1.8				2	2	0
2015-3-13 9:20:07	1	61Y0M0D0H0I	3.41	4	1	1	1.73	1.73					2	2	0
2015-7-2 9:25:16	1	33Y0M0D0H0I	4.11	4	1	1	1.85	1.85					2	2	0
2014-6-10 10:47:28	2	55Y0M0D0H0I	10.55	4	1	1	1.77	1.77					2	2	0
2013-7-22 9:34:46	2	51Y0M0D0H0I	13.79	4	1	1	1.75	1.75					2	2	1
2015-12-29 9:45:17	2	31Y0M0D0H0I	14.16	4	1	1	1.97	1.97			2.21		2	2	0
2012-6-26 10:34:04	2	26Y0M0D0H0I	9.78	4	1	1	2.01	2.01					2	2	0
2014-10-27 9:39:14	1	57Y0M0D0H0I	7.22	4	1	1	1.81	1.81					2	2	0
2012-9-26 10:10:47	2	38Y0M0D0H0I	11.31	4	1	1	1.89	1.89					2	2	1
2015-12-25 11:18:16	2	34Y0M0D0H0I	14.39	4	1	1	2.21	2.21			2.31	2.4	2	2	0
2013-8-13 8:59:00	2	50Y0M0D0H0I	6.47	4	1	1	1.75	1.75					2	2	0
2012-7-31 11:06:06	2	22Y0M0D0H0I	10.32	4	1	1	2.01	2.01			2.19		2	2	0
2012-9-26 10:10:12	1	54Y0M0D0H0I	11.49	4	1	1	1.76	1.76	1.72				2	2	0
2013-1-16 9:23:16	1	33Y0M0D0H0I	13.79	4	1	1	1.92	1.92					2	2	0
2013-2-26 10:07:11	2	17Y0M0D0H0I	13.06	4	1	1	2.19	2.19	2.39	2.26			2	2	1
2013-6-27 9:05:54	2	38Y0M0D0H0I	4.81	4	1	1	1.93	1.93	1.97				2	2	1
2013-12-30 10:00:09	2	52Y0M0D0H0I	3.69	2	1	1	1.99	1.99					2	2	1
2013-12-26 9:26:37	2	55Y0M0D0H0I	4.09	2	1	1	2.08	2.08					2	2	1
2014-1-10 9:20:17	2	22Y0M0D0H0I	7.93	4	1	1	2.16	2.16					2	2	0
2014-1-13 9:20:00	2	50Y0M0D0H0I	4.15	4	1	1	1.71	1.71					2	2	0
2014-1-13 9:04:56	2	29Y0M0D0H0I	11.12	4	1	1	1.95	1.95			2.05		2	2	1
2014-4-24 9:40:13	2	22Y0M0D0H0I	5.23	4	1	1	2.02	2.02	1.64				2	2	0
2014-7-24 9:45:35	1	23Y0M0D0H0I	5.55	4	1	1	2	2					2	2	0
2014-10-17 9:33:59	2	23Y0M0D0H0I	12.30	4	1	1	1.96	1.96					2	2	1
2014-11-28 9:09:55	1	46Y0M0D0H0I	11.93	4	1	1	2	2					2	2	0
2014-11-28 9:10:03	2	28Y0M0D0H0I	5.69	4	1	1	1.74	1.74					2	2	1
2014-12-30 11:21:50	2	37Y0M0D0H0I	3.17	4	1	1	1.51	1.51	1.35-1.60-1.45				2	2	0
2015-1-23 9:37:21	2	28Y0M0D0H0I	6.62	4	1	1	1.85	1.85					2	2	0
2015-2-12 9:24:53	2	30Y0M0D0H0I	10.94	4	1	1	1.97	1.97					2	2	0
2015-4-14 9:06:06	2	29Y0M0D0H0I	10.54	4	1	1	2	2					2	2	0
2015-5-12 9:33:05	2	30Y0M0D0H0I	13.86	4	1	1	1.6	1.6	1.58				2	2	0
2015-6-9 10:31:47	2	63Y0M0D0H0I	2.88	4	1	1	1.87	1.87					2	2	0
2015-6-25 9:10:01	1	30Y0M0D0H0I	14.89	2	1	1	2.2	2.2					2	2	0
2015-7-1 9:07:04	2	23Y0M0D0H0I	7.39	4	1	1	1.91	1.91	2.15				2	2	0
2015-7-13 9:21:24	1	44Y0M0D0H0I	6.67	4	1	1	1.84	1.84					2	2	0
2015-7-15 8:41:32	2	46Y0M0D0H0I	3.69	4	1	1	1.91	1.91					2	2	0
2015-8-4 8:50:21	1	52Y0M0D0H0I	4.01	4	1	1	1.92	1.92					2	2	0
2013-1-9 8:56:14	1	29Y0M0D0H0I	14.21	3	0	1，1	2.06	2.06			2.24		0	2	0
2013-1-18 9:07:34	2	30Y0M0D0H0I	12.94	3	0	1，1	2.02	2.02			2.34	2.31	0	2	0
2013-3-22 16:11:43	2	51Y0M0D0H0I	14.29	3	0	1，1	2.03	2.03			2.27	2.38	1	2	1
2015-3-10 10:09:23	2	32Y0M0D0H0I	7.64	4	0	1，1	2.1	2.1		2.08	2.18		1	2	0
2013-12-20 9:51:48	1	42Y0M0D0H0I	8.54	4	0	1，1	1.85	1.85			2.29		2	2	0
2013-5-16 10:04:29	1	58Y0M0D0H0I	9.76	4	0	1，1	1.82	1.82	1.51-1.78		2.43	2.18	2	2	0
2013-11-11 9:17:49	2	33Y0M0D0H0I	4.46	4	0	1，1	1.93	1.93		2.21	2.23	2.08	2	2	0
2014-2-25 9:48:46	1	51Y0M0D0H0I	4.67	4	0	1，1	1.95	1.95			2.21		2	2	1
2014-6-27 10:15:06	2	51Y0M0D0H0I	5.55	4	0	1，1	1.87	1.87	1.74-1.76		2.04		2	2	0
2014-7-9 8:55:47	2	32Y0M0D0H0I	13.13	4	0	1，1	1.95	1.95			2.16		2	2	0
2014-11-4 9:10:53	2	42Y0M0D0H0I	6.46	4	0	1，1	1.93	1.93			2.23		2	2	0
2014-11-20 9:44:11	2	49Y0M0D0H0I	6.21	4	0	1，1	2.12	2.12	2.21-2.01		2.41		2	2	0
2015-3-27 9:54:02	1	54Y0M0D0H0I	4.94	4	0	1，1	1.76	1.76			1.92		2	2	0
2015-6-5 10:27:27	2	66Y0M0D0H0I	2.12	4	0	1，1	2.04	2.04		2.29	2.38		2	2	0
2014-12-26 11:13:25	2	48Y0M0D0H0I	9.32	4	1	1，1	2	2					2	2	0
2012-8-15 9:22:07	1	40Y0M0D0H0I	10.27	4	0	1，1m	1.77	1.77		2.35			2	2	0
2012-11-13 8:09:26	1	26Y0M0D0H0I	2.54	4	0	1，1m	2.21	2.21	1.55-1.64	2.35		2.25	2	2	0
2013-9-18 9:08:04	2	43Y0M0D0H0I	5.80	4	0	1，1m	1.71	1.71	1.95	2.18	2.01	2.13	2	2	0
2013-12-31 10:24:15	2	42Y0M0D0H0I	10.20	4	0	1，1m	1.92	1.92		2.32			2	2	0
2013-1-29 0:00:00	2	42Y0M0D0H0I	14.52	3	0	1，2	2.12	2.12			2.48		0	2	0
2015-5-13 11:47:51	2	57Y0M0D0H0I	14.91	4	0	1，2	1.63	1.63（1),1.77(2)			2.24(1)		2	2	0
2012-12-5 8:46:41	2	30Y0M0D0H0I	14.48	3	0	1，3	1.88	1.88				2.15	0	2	0
2013-5-7 9:32:25	1	43Y0M0D0H0I	12.39	2	0	1，3	2.18				2.18	2.23	1	2	0
2015-6-18 9:56:55	1	18Y0M0D0H0I	10.52	3	0	1，3m	2.09	2.09		2.26			0	2	0
2013-3-12 9:45:20	2	58Y0M0D0H0I	12.36	4	0	1，3m	1.97	1.97		2.25			1	2	0
2015-6-25 9:09:07	1	43Y0M0D0H0I	12.57	2	0	1，3m	2.17	2.17		2.25	2.34		1	2	0
2012-8-13 8:59:54	2	38Y0M0D0H0I	8.55	4	0	1，3	1.74	1.74	1.85-1.87-1.78			2.19	2	2	0
2013-1-22 10:00:15	2	28Y0M0D0H0I	4.54	4	0	1，3m	1.92	1.92	1.67-1.81	2.08			2	2	0
2013-2-5 9:10:07	2	49Y0M0D0H0I	12.60	4	0	1，3m	1.68	1.68		2.09	2.17	2.24	2	2	0
2013-6-7 9:29:48	2	55Y0M0D0H0I	6.87	4	0	1，3m	1.86	1.86	1.56		2.21	2.1	2	2	0
2014-8-11 9:04:38	2	35Y0M0D0H0I	8.14	4	0	1，3m	1.82	1.82	1.82				2	2	0
2015-5-28 9:41:28	2	60Y0M0D0H0I	10.92	4	0	1，3m	2.04	2.04		2.21			2	2	0
2015-7-22 9:54:49	2	40Y0M0D0H0I	6.14	4	0	1，3m	1.99	1.99		2.27	2.28		2	2	0
2015-7-31 9:41:06	1	36Y0M0D0H0I	5.80	4	0	1，3m	1.99	1.99	2				2	2	0
2015-8-12 8:48:34	2	61Y0M0D0H0I	6.13	4	0	1，3m	1.82	1.82		2.03			2	2	0
2012-11-7 8:59:04	2	57Y0M0D0H0I	7.7	3	0	1，4	2.18	2.18				2.2	2	2	0
2012-7-20 9:26:44	1	21Y0M0D0H0I	14.71	4	0	1，5	1.68	1.68	1.39		2.21	2.22	2	2	0
2015-9-18 9:43:26	2	30Y0M0D0H0I	14.86	4	1	1，5	1.83	1.83（1），2.14（2）	1.64-1.73-1.71-2.07-2.42（1）			2.21（1）	2	2	1
2015-4-16 10:12:11	2	27Y0M0D0H0I	14.83	4	0	1，6m	1.88	1.88	1.90-2.08	2.2			1	2	0
2012-6-12 9:21:25	2	54Y0M0D0H0I	3.97	4	0	1，6m	1.54	1.54	1.57-1.51	2.02	2.04		2	2	2
2012-9-20 9:58:48	1	39Y0M0D0H0I	3.57	4	0	1，6m	2.06	2.06		2.3			2	2	0
2012-10-10 9:52:45	2	27Y0M0D0H0I	7.54	4	0	1，6m	1.76	1.76	1.80-2.05-2.42	2.12	2.02		2	2	0	0.67
2015-1-12 8:50:02	1	39Y0M0D0H0I	6.22	4	0	1，6m	1.88	1.88	1.81	2.15			2	2	0
2015-4-22 10:23:41	1	24Y0M0D0H0I	8.20	4	0	1，6m	2.16	2.16	1.63-1.77-1.82-1.98		2.21		2	2	0
2015-11-9 12:36:48	2	20Y0M0D0H0I	3.47	4	0	1，6m	1.89	1.89	2.19	1.95			2	2	0
2015-3-18 10:28:00	2	49Y0M0D0H0I	8.45	4	0	1，6m	1.8	1.8	2.00-1.81				2	2	0
